# Supplementary material for: Single-Cell RNA Sequencing Efficiently Predicts Transcription Factor Targets in Plants
Source: Front Plant Sci. 2020 Dec 8;11:603302. doi: 10.3389/fpls.2020.603302 (PMC7793804; doi:10.3389/fpls.2020.603302)
Supplement: Supplementary Table 1 — Primers list. [file Table_1.XLSX]

## Sheet: supplementary table1
geneID	p_val	avg_logFC	pct.1	pct.2	p_val_adj	cluster	gene
Os07g0545400	1.91567e-145	0.710708	0.971	0.844	1.13254e-141	0	Os07g0545400
Os02g0705400	7.43879e-136	0.645541	0.959	0.821	4.39781e-132	0	Os02g0705400
Os09g0553100	3.61811e-128	0.598574	0.995	0.925	2.13903e-124	0	Os09g0553100
Os10g0535800	6.22152e-123	0.553556	0.981	0.914	3.67816e-119	0	Os10g0535800
Os02g0575000	5.03565e-106	-0.699611	0.824	0.941	2.97708e-102	0	Os02g0575000
Os04g0402100	3.84357e-103	0.946366	0.698	0.429	2.27232e-99	0	Os04g0402100
Os06g0130900	2.34587e-102	0.385139	1	0.999	1.38688e-98	0	Os06g0130900
Os01g0839500	6.78338e-100	0.596727	0.951	0.843	4.01033e-96	0	Os01g0839500
Os02g0115900	1.01212e-98	1.09533	0.66	0.389	5.98364e-95	0	Os02g0115900
Os12g0632000	4.8423e-94	0.423387	0.999	0.978	2.86277e-90	0	Os12g0632000
Os03g0799000	5.10568e-92	0.532729	0.895	0.664	3.01848e-88	0	Os03g0799000
Os05g0574300	5.3965e-90	0.578571	0.794	0.538	3.19041e-86	0	Os05g0574300
Os06g0111500	2.29758e-88	0.537834	0.915	0.785	1.35833e-84	0	Os06g0111500
Os03g0734300	3.32272e-87	-0.556053	0.988	0.989	1.96439e-83	0	Os03g0734300
Os01g0153300	3.43595e-87	0.605028	0.804	0.568	2.03133e-83	0	Os01g0153300
Os02g0261100	3.58974e-86	0.459575	0.957	0.888	2.12226e-82	0	Os02g0261100
Os01g0153100	2.41313e-80	0.508034	0.941	0.842	1.42664e-76	0	Os01g0153100
Os04g0482300	7.91375e-80	0.525782	0.941	0.823	4.67861e-76	0	Os04g0482300
Os01g0565900	1.01784e-77	0.649787	0.78	0.584	6.0175e-74	0	Os01g0565900
Os08g0434100	1.05156e-77	-0.923252	0.207	0.502	6.21685e-74	0	Os08g0434100
Os01g0949900	1.36563e-77	-1.15287	0.503	0.714	8.07358e-74	0	Os01g0949900
Os05g0186300	9.04187e-77	0.673921	0.778	0.552	5.34555e-73	0	Os05g0186300
Os01g0149600	4.00854e-76	0.588668	0.834	0.666	2.36985e-72	0	Os01g0149600
Os04g0605100	1.24462e-74	-0.702185	0.391	0.655	7.35822e-71	0	Os04g0605100
Os02g0740600	1.39853e-74	0.496087	0.869	0.69	8.26808e-71	0	Os02g0740600
Os01g0949850	1.13908e-72	-1.06384	0.155	0.429	6.73422e-69	0	Os01g0949850
Os05g0188100	2.53746e-72	-0.712409	0.481	0.703	1.50015e-68	0	Os05g0188100
Os05g0420600	3.90268e-70	0.322859	0.995	0.951	2.30727e-66	0	Os05g0420600
Os01g0254200	4.95681e-68	0.453535	0.794	0.611	2.93047e-64	0	Os01g0254200
Os06g0593100	6.34361e-66	0.761217	0.339	0.142	3.75034e-62	0	Os06g0593100
Os05g0584200	2.52022e-65	-0.712871	0.482	0.703	1.48995e-61	0	Os05g0584200
Os08g0120600	9.50199e-64	0.380249	0.432	0.201	5.61758e-60	0	Os08g0120600
Os07g0162400	1.57069e-63	0.519776	0.45	0.222	9.28593e-60	0	Os07g0162400
Os01g0353400	1.87056e-63	0.655991	0.451	0.233	1.10588e-59	0	Os01g0353400
Os10g0456800	4.69215e-62	0.35236	0.99	0.945	2.774e-58	0	Os10g0456800
Os12g0438000	5.50664e-62	0.288463	0.663	0.408	3.25552e-58	0	Os12g0438000
Os08g0278900	2.01343e-60	0.449794	0.597	0.363	1.19034e-56	0	Os08g0278900
Os04g0674400	6.08916e-60	0.269908	0.93	0.822	3.59991e-56	0	Os04g0674400
Os03g0114900	8.51314e-58	0.311388	0.929	0.83	5.03297e-54	0	Os03g0114900
Os01g0611100	1.39547e-57	0.412186	0.69	0.483	8.25004e-54	0	Os01g0611100
Os03g0734200	2.15963e-55	-0.455533	0.853	0.931	1.27677e-51	0	Os03g0734200
Os08g0535800	4.61567e-55	-1.07738	0.162	0.39	2.72878e-51	0	Os08g0535800
Os03g0794500	9.60494e-55	-0.666824	0.609	0.749	5.67844e-51	0	Os03g0794500
Os03g0126000	2.87515e-53	0.492244	0.476	0.276	1.69979e-49	0	Os03g0126000
Os07g0246200	3.9527e-53	0.640682	0.586	0.377	2.33684e-49	0	Os07g0246200
Os09g0539100	7.75296e-53	0.411261	0.645	0.433	4.58355e-49	0	Os09g0539100
Os07g0622200	1.74568e-52	0.359781	0.979	0.909	1.03205e-48	0	Os07g0622200
Os05g0137400	2.74375e-52	-0.445214	0.626	0.774	1.6221e-48	0	Os05g0137400
Os03g0285700	3.65098e-51	0.391888	0.939	0.861	2.15846e-47	0	Os03g0285700
Os06g0653900	5.0154e-51	0.327211	0.851	0.695	2.9651e-47	0	Os06g0653900
Os01g0884300	5.64677e-51	0.26378	0.996	0.996	3.33837e-47	0	Os01g0884300
Os02g0767200	6.77716e-51	-0.66339	0.397	0.594	4.00666e-47	0	Os02g0767200
Os02g0702100	5.04878e-50	0.34897	0.824	0.64	2.98484e-46	0	Os02g0702100
Os03g0709000	1.06908e-49	-0.67853	0.685	0.838	6.32041e-46	0	Os03g0709000
Os07g0442900	1.65382e-49	0.364589	0.918	0.804	9.77741e-46	0	Os07g0442900
Os02g0718100	2.56358e-49	0.419494	0.758	0.549	1.51559e-45	0	Os02g0718100
Os08g0557600	2.57692e-49	0.467339	0.864	0.757	1.52348e-45	0	Os08g0557600
Os02g0612900	4.06349e-49	-0.768591	0.727	0.818	2.40234e-45	0	Os02g0612900
Os03g0194900	2.30903e-48	0.340101	0.928	0.832	1.3651e-44	0	Os03g0194900
Os12g0581700	1.0158e-47	0.382534	0.63	0.457	6.00539e-44	0	Os12g0581700
Os01g0973000	1.25013e-47	-1.06083	0.186	0.394	7.39075e-44	0	Os01g0973000
Os06g0716700	1.74339e-47	0.737642	0.474	0.288	1.03069e-43	0	Os06g0716700
Os07g0545300	4.38117e-47	0.311743	0.528	0.309	2.59015e-43	0	Os07g0545300
Os02g0740700	1.07021e-46	0.423899	0.826	0.694	6.32708e-43	0	Os02g0740700
Os07g0150100	3.26631e-46	-0.410847	0.106	0.316	1.93104e-42	0	Os07g0150100
Os02g0718600	8.97724e-46	0.456407	0.761	0.578	5.30735e-42	0	Os02g0718600
Os10g0529500	1.09244e-44	-0.682476	0.352	0.548	6.45852e-41	0	Os10g0529500
Os05g0531100	1.35063e-44	-0.832035	0.745	0.825	7.98495e-41	0	Os05g0531100
Os03g0358100	2.19699e-44	0.301992	0.849	0.724	1.29886e-40	0	Os03g0358100
Os05g0119200	4.08947e-44	0.312466	0.911	0.809	2.41769e-40	0	Os05g0119200
Os11g0220800	4.55558e-44	0.270246	0.864	0.736	2.69326e-40	0	Os11g0220800
Os03g0802200	4.57585e-44	-0.568318	0.423	0.611	2.70524e-40	0	Os03g0802200
Os01g0934800	6.81179e-44	-0.545428	0.828	0.885	4.02713e-40	0	Os01g0934800
Os08g0140300	1.71439e-43	0.494417	0.238	0.096	1.01355e-39	0	Os08g0140300
Os03g0137300	1.47899e-42	-0.420668	0.469	0.651	8.74378e-39	0	Os03g0137300
Os04g0615200	1.93813e-42	0.312941	0.957	0.928	1.14582e-38	0	Os04g0615200
Os01g0644000	3.14669e-42	-0.366289	0.82	0.863	1.86032e-38	0	Os01g0644000
Os07g0223100	4.56794e-42	0.260378	0.912	0.803	2.70057e-38	0	Os07g0223100
Os03g0192700	6.07961e-42	0.360583	0.507	0.322	3.59426e-38	0	Os03g0192700
Os01g0323600	9.08209e-42	0.464485	0.676	0.493	5.36933e-38	0	Os01g0323600
Os07g0184800	4.24628e-41	0.739927	0.522	0.352	2.5104e-37	0	Os07g0184800
Os07g0584100	6.53179e-41	0.37876	0.697	0.507	3.8616e-37	0	Os07g0584100
Os03g0203200	7.01602e-41	-0.371082	0.077	0.261	4.14787e-37	0	Os03g0203200
Os08g0235800	7.40898e-41	-0.475744	0.498	0.676	4.38019e-37	0	Os08g0235800
Os02g0693500	3.07487e-40	-0.435181	0.13	0.321	1.81786e-36	0	Os02g0693500
Os02g0629000	1.25368e-39	0.433762	0.766	0.624	7.41176e-36	0	Os02g0629000
Os06g0143100	1.77041e-39	-0.682986	0.098	0.282	1.04666e-35	0	Os06g0143100
Os12g0576750	2.35165e-39	-0.594493	0.194	0.386	1.39029e-35	0	Os12g0576750
Os01g0959100	2.23707e-38	0.275156	0.811	0.673	1.32256e-34	0	Os01g0959100
Os04g0683900	2.86368e-38	-0.316811	0.09	0.271	1.69301e-34	0	Os04g0683900
Os01g0683700	4.37514e-38	-0.55366	0.583	0.717	2.58658e-34	0	Os01g0683700
Os02g0680600	4.82054e-38	-0.379634	0.526	0.702	2.84991e-34	0	Os02g0680600
Os03g0761100	5.20586e-38	0.295677	0.884	0.777	3.0777e-34	0	Os03g0761100
Os08g0191600	1.06909e-37	-0.43323	0.952	0.956	6.32044e-34	0	Os08g0191600
Os12g0114000	1.09681e-37	-0.884065	0.51	0.653	6.48435e-34	0	Os12g0114000
Os06g0662200	1.69685e-37	0.363826	0.886	0.763	1.00318e-33	0	Os06g0662200
Os07g0624700	2.58971e-37	0.316724	0.574	0.399	1.53104e-33	0	Os07g0624700
Os02g0168200	3.59708e-37	0.373773	0.496	0.316	2.12659e-33	0	Os02g0168200
Os03g0733800	3.63856e-37	0.360568	0.355	0.199	2.15112e-33	0	Os03g0733800
Os04g0339400	7.98911e-37	-0.618973	0.158	0.344	4.72316e-33	0	Os04g0339400
Os02g0687500	2.71088e-36	-0.542259	0.26	0.444	1.60267e-32	0	Os02g0687500
Os01g0589800	3.86926e-36	-0.397172	0.596	0.73	2.28751e-32	0	Os01g0589800
Os08g0440500	4.55586e-36	0.435876	0.46	0.307	2.69343e-32	0	Os08g0440500
Os08g0562600	7.22295e-36	-0.378047	0.745	0.859	4.27021e-32	0	Os08g0562600
Os05g0564400	1.29264e-35	0.301827	0.735	0.593	7.6421e-32	0	Os05g0564400
Os06g0549900	2.26593e-35	0.264045	0.83	0.621	1.33962e-31	0	Os06g0549900
Os01g0152300	2.28696e-35	0.322442	0.712	0.545	1.35205e-31	0	Os01g0152300
Os03g0389700	2.44522e-35	0.301224	0.278	0.135	1.44561e-31	0	Os03g0389700
Os01g0964000	2.69936e-35	0.300803	0.633	0.469	1.59586e-31	0	Os01g0964000
Os10g0528300	3.2622e-35	-0.803429	0.388	0.557	1.92861e-31	0	Os10g0528300
Os03g0107700	1.08024e-34	-0.785024	0.702	0.784	6.38637e-31	0	Os03g0107700
Os04g0605300	1.17649e-34	-0.548125	0.343	0.521	6.95543e-31	0	Os04g0605300
Os10g0528400	2.15569e-34	-0.503857	0.273	0.467	1.27445e-30	0	Os10g0528400
Os03g0800500	7.97153e-34	0.276321	0.346	0.195	4.71277e-30	0	Os03g0800500
Os01g0926300	8.6816e-34	0.281888	0.878	0.782	5.13256e-30	0	Os01g0926300
Os05g0287800	1.24777e-33	0.299327	0.588	0.429	7.37682e-30	0	Os05g0287800
Os04g0628100	1.53603e-33	0.284844	0.918	0.845	9.081e-30	0	Os04g0628100
Os12g0236400	1.84534e-33	0.280898	0.643	0.486	1.09096e-29	0	Os12g0236400
Os05g0461000	2.24441e-33	0.273336	0.671	0.53	1.32689e-29	0	Os05g0461000
Os05g0461400	2.63325e-33	-0.349987	0.676	0.786	1.55678e-29	0	Os05g0461400
Os10g0463800	2.7165e-33	0.289344	0.975	0.9	1.606e-29	0	Os10g0463800
Os01g0949800	3.33575e-33	-0.471168	0.046	0.191	1.9721e-29	0	Os01g0949800
Os04g0497000	3.51524e-33	0.42264	0.706	0.532	2.07821e-29	0	Os04g0497000
Os02g0696500	4.12985e-33	0.357183	0.894	0.838	2.44157e-29	0	Os02g0696500
Os03g0293000	6.54391e-33	0.268216	0.172	0.067	3.86876e-29	0	Os03g0293000
Os03g0300400	1.05739e-32	0.536866	0.494	0.338	6.25127e-29	0	Os03g0300400
Os08g0485400	1.2525e-32	0.319863	0.523	0.364	7.40478e-29	0	Os08g0485400
Os03g0599800	1.74258e-32	0.292399	0.682	0.507	1.03021e-28	0	Os03g0599800
Os06g0215500	2.31305e-32	0.378757	0.284	0.148	1.36748e-28	0	Os06g0215500
Os12g0637100	2.76563e-32	-0.432248	0.115	0.281	1.63504e-28	0	Os12g0637100
Os01g0185300	5.95686e-32	0.280174	0.657	0.501	3.52169e-28	0	Os01g0185300
Os02g0733900	8.70127e-32	0.300729	0.527	0.353	5.14419e-28	0	Os02g0733900
Os01g0348900	9.56939e-32	-0.613634	0.799	0.866	5.65743e-28	0	Os01g0348900
Os07g0182100	2.59462e-31	0.299339	0.789	0.688	1.53394e-27	0	Os07g0182100
Os01g0720700	3.00233e-31	0.454264	0.31	0.172	1.77498e-27	0	Os01g0720700
Os03g0655400	4.10894e-31	-0.666728	0.805	0.868	2.42921e-27	0	Os03g0655400
Os06g0150400	6.3527e-31	0.355045	0.399	0.25	3.75572e-27	0	Os06g0150400
Os03g0405900	6.55119e-31	-0.39361	0.396	0.574	3.87307e-27	0	Os03g0405900
Os12g0592900	7.19879e-31	0.347058	0.828	0.697	4.25592e-27	0	Os12g0592900
Os05g0489200	8.05302e-31	-0.362824	0.381	0.546	4.76095e-27	0	Os05g0489200
Os07g0553700	8.92727e-31	-0.361593	0.6	0.724	5.2778e-27	0	Os07g0553700
Os09g0442300	1.02539e-30	-0.515104	0.331	0.497	6.0621e-27	0	Os09g0442300
Os06g0248600	1.66852e-30	0.437125	0.51	0.347	9.86428e-27	0	Os06g0248600
Os03g0836500	2.24043e-30	-0.352557	0.563	0.708	1.32454e-26	0	Os03g0836500
Os05g0171900	2.31095e-30	0.335912	0.807	0.656	1.36623e-26	0	Os05g0171900
Os03g0673100	3.67288e-30	-0.420697	0.944	0.961	2.17141e-26	0	Os03g0673100
Os05g0567100	7.2212e-30	-0.327831	0.094	0.245	4.26917e-26	0	Os05g0567100
Os02g0749300	7.26187e-30	0.307231	0.921	0.875	4.29322e-26	0	Os02g0749300
Os04g0584600	1.43784e-29	-0.362969	0.447	0.606	8.5005e-26	0	Os04g0584600
Os03g0748900	2.05813e-29	0.28231	0.526	0.381	1.21677e-25	0	Os03g0748900
Os01g0233000	2.93512e-29	-0.441036	0.179	0.343	1.73524e-25	0	Os01g0233000
Os01g0152900	7.37481e-29	0.350779	0.595	0.451	4.35999e-25	0	Os01g0152900
Os01g0276700	8.22513e-29	0.251674	0.642	0.493	4.8627e-25	0	Os01g0276700
Os09g0491708	8.85188e-29	-0.291167	0.117	0.272	5.23323e-25	0	Os09g0491708
Os05g0440050	9.00349e-29	-0.389668	0.361	0.525	5.32286e-25	0	Os05g0440050
Os03g0736700	1.08299e-28	-0.335873	0.253	0.425	6.40262e-25	0	Os03g0736700
Os12g0106000	1.10008e-28	0.427589	0.511	0.359	6.50368e-25	0	Os12g0106000
Os04g0181100	1.89213e-28	0.253477	0.709	0.567	1.11863e-24	0	Os04g0181100
Os01g0159800	2.23658e-28	0.326555	0.552	0.41	1.32226e-24	0	Os01g0159800
Os09g0512700	2.42308e-28	0.364484	0.152	0.061	1.43252e-24	0	Os09g0512700
Os04g0653700	3.01267e-28	0.324133	0.35	0.21	1.78109e-24	0	Os04g0653700
Os06g0172800	6.5931e-28	0.303193	0.877	0.764	3.89784e-24	0	Os06g0172800
Os03g0639300	6.79661e-28	-0.290714	0.097	0.244	4.01816e-24	0	Os03g0639300
Os11g0473000	7.5872e-28	0.271324	0.423	0.28	4.48555e-24	0	Os11g0473000
Os06g0598800	7.89236e-28	0.268053	0.398	0.253	4.66596e-24	0	Os06g0598800
Os06g0133400	8.1189e-28	-0.430347	0.409	0.574	4.79989e-24	0	Os06g0133400
Os01g0673600	1.07223e-27	-0.277297	0.89	0.918	6.33904e-24	0	Os01g0673600
Os10g0101200	1.34653e-27	-0.378744	0.464	0.597	7.96067e-24	0	Os10g0101200
Os06g0622700	1.3674e-27	0.438975	0.377	0.244	8.0841e-24	0	Os06g0622700
Os06g0239700	1.43381e-27	-0.300327	0.319	0.493	8.47666e-24	0	Os06g0239700
Os01g0658400	1.76631e-27	-0.297909	0.679	0.781	1.04424e-23	0	Os01g0658400
Os11g0282300	2.79724e-27	0.267119	0.761	0.64	1.65373e-23	0	Os11g0282300
Os01g0261200	4.97873e-27	0.276902	0.633	0.507	2.94342e-23	0	Os01g0261200
Os01g0758200	6.1272e-27	-0.365891	0.262	0.43	3.6224e-23	0	Os01g0758200
Os05g0156500	8.42275e-27	0.280358	0.305	0.179	4.97953e-23	0	Os05g0156500
Os10g0390500	8.46262e-27	0.27245	0.647	0.502	5.0031e-23	0	Os10g0390500
Os01g0373700	1.59021e-26	-0.583467	0.161	0.31	9.4013e-23	0	Os01g0373700
Os05g0437200	1.73445e-26	0.260103	0.471	0.331	1.02541e-22	0	Os05g0437200
Os03g0773000	2.88238e-26	0.253797	0.244	0.128	1.70406e-22	0	Os03g0773000
Os05g0455400	4.77272e-26	-0.317359	0.444	0.608	2.82163e-22	0	Os05g0455400
Os01g0954000	6.53953e-26	0.306253	0.627	0.491	3.86617e-22	0	Os01g0954000
Os07g0659900	6.63642e-26	-0.419933	0.327	0.472	3.92345e-22	0	Os07g0659900
Os05g0102800	7.87006e-26	-0.392632	0.439	0.576	4.65278e-22	0	Os05g0102800
Os07g0522900	8.84836e-26	-0.282564	0.298	0.465	5.23115e-22	0	Os07g0522900
Os01g0332900	1.30043e-25	0.288861	0.578	0.438	7.68812e-22	0	Os01g0332900
Os01g0971100	1.31912e-25	-0.308318	0.036	0.153	7.79861e-22	0	Os01g0971100
Os01g0784800	1.36344e-25	-0.358246	0.727	0.812	8.06063e-22	0	Os01g0784800
Os07g0663800	1.96247e-25	-0.353389	0.436	0.606	1.16021e-21	0	Os07g0663800
Os03g0708100	2.1606e-25	-0.281406	0.478	0.622	1.27735e-21	0	Os03g0708100
Os12g0636200	2.74618e-25	-0.251676	0.079	0.214	1.62354e-21	0	Os12g0636200
Os06g0158000	3.14246e-25	0.344556	0.665	0.544	1.85782e-21	0	Os06g0158000
Os04g0687100	4.26488e-25	-0.306167	0.16	0.308	2.5214e-21	0	Os04g0687100
Os01g0120400	5.34264e-25	0.284284	0.568	0.435	3.15857e-21	0	Os01g0120400
Os11g0642400	5.36529e-25	0.36866	0.389	0.245	3.17196e-21	0	Os11g0642400
Os01g0210500	6.2754e-25	-0.365234	0.264	0.419	3.71001e-21	0	Os01g0210500
Os05g0120200	7.27524e-25	-0.358972	0.383	0.532	4.30112e-21	0	Os05g0120200
Os01g0747300	9.9551e-25	0.263893	0.857	0.771	5.88546e-21	0	Os01g0747300
Os08g0113100	1.07889e-24	0.27223	0.399	0.26	6.37838e-21	0	Os08g0113100
Os12g0433700	1.12824e-24	-0.440237	0.044	0.16	6.67016e-21	0	Os12g0433700
Os01g0142500	1.31893e-24	-0.338782	0.255	0.41	7.79753e-21	0	Os01g0142500
Os01g0949300	1.50063e-24	0.406974	0.541	0.388	8.8717e-21	0	Os01g0949300
Os01g0788400	7.78389e-24	-0.495981	0.172	0.308	4.60184e-20	0	Os01g0788400
Os03g0749300	9.3302e-24	-0.565108	0.626	0.71	5.51601e-20	0	Os03g0749300
Os02g0194100	9.72752e-24	0.271545	0.461	0.329	5.75091e-20	0	Os02g0194100
Os11g0113300	1.27356e-23	-0.318165	0.687	0.786	7.52928e-20	0	Os11g0113300
Os03g0757600	2.31834e-23	-0.316225	0.122	0.258	1.3706e-19	0	Os03g0757600
Os01g0644900	2.33153e-23	-0.477116	0.196	0.343	1.3784e-19	0	Os01g0644900
Os06g0638200	2.72761e-23	-0.251582	0.213	0.368	1.61256e-19	0	Os06g0638200
Os06g0550000	2.74303e-23	0.27413	0.494	0.362	1.62168e-19	0	Os06g0550000
Os09g0451500	3.51718e-23	0.457442	0.449	0.323	2.07935e-19	0	Os09g0451500
Os09g0425900	4.21259e-23	0.26639	0.831	0.739	2.49048e-19	0	Os09g0425900
Os07g0587300	6.12267e-23	0.304144	0.303	0.181	3.61972e-19	0	Os07g0587300
Os04g0533300	8.23447e-23	-0.275824	0.084	0.208	4.86822e-19	0	Os04g0533300
Os12g0567800	8.71154e-23	-0.317366	0.83	0.889	5.15026e-19	0	Os12g0567800
Os01g0739500	9.23939e-23	-0.419075	0.526	0.656	5.46233e-19	0	Os01g0739500
Os02g0611200	1.24719e-22	0.262876	0.6	0.486	7.37341e-19	0	Os02g0611200
Os04g0636800	2.00576e-22	-0.271387	0.151	0.293	1.18581e-18	0	Os04g0636800
Os11g0199200	2.08246e-22	0.515791	0.565	0.439	1.23115e-18	0	Os11g0199200
Os02g0188400	3.57639e-22	-0.417637	0.399	0.541	2.11436e-18	0	Os02g0188400
Os05g0292700	3.74395e-22	-0.274532	0.926	0.905	2.21342e-18	0	Os05g0292700
Os01g0925400	4.27936e-22	-0.586859	0.25	0.388	2.52996e-18	0	Os01g0925400
Os03g0193075	4.90229e-22	-0.331227	0.364	0.5	2.89824e-18	0	Os03g0193075
Os09g0464000	5.0131e-22	-0.322076	0.437	0.564	2.96374e-18	0	Os09g0464000
Os05g0105200	5.93701e-22	-0.308828	0.29	0.432	3.50996e-18	0	Os05g0105200
Os05g0553400	7.08974e-22	-0.35728	0.238	0.385	4.19145e-18	0	Os05g0553400
Os01g0923000	7.43128e-22	0.262729	0.693	0.564	4.39337e-18	0	Os01g0923000
Os12g0230100	8.72458e-22	-0.335914	0.689	0.749	5.15797e-18	0	Os12g0230100
Os02g0760300	1.65657e-21	-0.272743	0.506	0.637	9.79363e-18	0	Os02g0760300
Os03g0822200	1.78538e-21	-0.251744	0.279	0.429	1.05552e-17	0	Os03g0822200
Os07g0544800	2.18223e-21	-0.260469	0.075	0.195	1.29013e-17	0	Os07g0544800
Os03g0255500	3.42293e-21	-0.43997	0.396	0.523	2.02364e-17	0	Os03g0255500
Os08g0545200	3.94149e-21	-0.293076	0.199	0.34	2.33021e-17	0	Os08g0545200
Os11g0175400	4.32881e-21	0.260339	0.448	0.318	2.55919e-17	0	Os11g0175400
Os01g0131300	4.50616e-21	-0.250666	0.971	0.976	2.66404e-17	0	Os01g0131300
Os08g0130100	5.06021e-21	-0.431626	0.033	0.133	2.99159e-17	0	Os08g0130100
Os02g0530300	6.36829e-21	-0.555981	0.149	0.275	3.76493e-17	0	Os02g0530300
Os05g0187800	6.55708e-21	0.402065	0.624	0.536	3.87655e-17	0	Os05g0187800
Os05g0101400	6.65217e-21	-0.250231	0.181	0.32	3.93276e-17	0	Os05g0101400
Os08g0490900	8.48101e-21	0.334259	0.319	0.198	5.01397e-17	0	Os08g0490900
Os03g0183300	1.30139e-20	-0.300521	0.24	0.38	7.69382e-17	0	Os03g0183300
Os10g0419400	1.35927e-20	-0.254878	0.175	0.313	8.036e-17	0	Os10g0419400
Os01g0767600	1.56835e-20	0.280512	0.302	0.194	9.27211e-17	0	Os01g0767600
Os01g0607200	1.65501e-20	-0.262426	0.115	0.242	9.78444e-17	0	Os01g0607200
Os03g0116200	1.67373e-20	0.258656	0.699	0.598	9.89507e-17	0	Os03g0116200
Os04g0403901	2.59237e-20	-0.409918	0.239	0.372	1.53261e-16	0	Os04g0403901
Os07g0606900	4.04719e-20	-0.253879	0.071	0.181	2.3927e-16	0	Os07g0606900
Os02g0799600	4.22413e-20	-0.377482	0.246	0.386	2.49731e-16	0	Os02g0799600
Os01g0793800	5.23063e-20	0.291101	0.502	0.376	3.09235e-16	0	Os01g0793800
Os03g0139200	5.31813e-20	-0.250995	0.146	0.272	3.14408e-16	0	Os03g0139200
Os01g0974100	6.82391e-20	-0.344401	0.039	0.135	4.0343e-16	0	Os01g0974100
Os01g0152700	7.04273e-20	0.302911	0.757	0.657	4.16366e-16	0	Os01g0152700
Os07g0185900	8.90469e-20	-0.406032	0.76	0.836	5.26445e-16	0	Os07g0185900
Os10g0464000	8.99299e-20	-0.369574	0.259	0.389	5.31666e-16	0	Os10g0464000
Os01g0853000	1.08016e-19	-0.265185	0.467	0.595	6.38588e-16	0	Os01g0853000
Os02g0763000	1.36677e-19	-0.30556	0.089	0.202	8.08032e-16	0	Os02g0763000
Os03g0180100	1.59512e-19	-0.266032	0.083	0.195	9.43038e-16	0	Os03g0180100
Os01g0847200	1.82302e-19	-0.39641	0.317	0.44	1.07777e-15	0	Os01g0847200
Os01g0956200	2.65539e-19	0.281334	0.436	0.315	1.56987e-15	0	Os01g0956200
Os07g0164800	2.97585e-19	-0.405419	0.545	0.655	1.75932e-15	0	Os07g0164800
Os03g0146100	3.08314e-19	-0.436314	0.19	0.324	1.82275e-15	0	Os03g0146100
Os07g0638100	5.15472e-19	-0.531873	0.174	0.297	3.04747e-15	0	Os07g0638100
Os08g0156033	7.6663e-19	-0.547772	0.221	0.345	4.53232e-15	0	Os08g0156033
Os03g0151500	9.84148e-19	-0.60811	0.744	0.783	5.81828e-15	0	Os03g0151500
Os08g0331000	1.59884e-18	-0.360814	0.137	0.256	9.45235e-15	0	Os08g0331000
Os11g0106700	1.81957e-18	0.332031	0.517	0.404	1.07573e-14	0	Os11g0106700
Os10g0573450	2.30141e-18	-0.255813	0.677	0.745	1.3606e-14	0	Os10g0573450
Os03g0743900	2.49169e-18	-0.399853	0.327	0.453	1.47309e-14	0	Os03g0743900
Os10g0325400	2.90881e-18	-0.567363	0.105	0.211	1.71969e-14	0	Os10g0325400
Os12g0633900	4.85485e-18	-0.414159	0.332	0.449	2.87019e-14	0	Os12g0633900
Os04g0685400	6.77882e-18	-0.262741	0.181	0.312	4.00764e-14	0	Os04g0685400
Os05g0519300	7.47482e-18	0.273689	0.193	0.108	4.41911e-14	0	Os05g0519300
Os03g0821300	9.07401e-18	-0.25262	0.368	0.499	5.36455e-14	0	Os03g0821300
Os09g0309500	1.40206e-17	0.253118	0.528	0.409	8.28896e-14	0	Os09g0309500
Os06g0115300	1.57525e-17	-0.253251	0.069	0.169	9.31286e-14	0	Os06g0115300
Os11g0114200	1.57531e-17	-0.631239	0.423	0.514	9.31325e-14	0	Os11g0114200
Os05g0591900	1.61857e-17	-0.263304	0.486	0.602	9.56898e-14	0	Os05g0591900
Os06g0664300	1.673e-17	-0.267496	0.243	0.368	9.8908e-14	0	Os06g0664300
Os03g0734100	1.83729e-17	-0.367003	0.94	0.958	1.08621e-13	0	Os03g0734100
Os03g0276500	2.34036e-17	0.292555	0.877	0.808	1.38362e-13	0	Os03g0276500
Os05g0525900	2.39905e-17	-0.346406	0.185	0.309	1.41832e-13	0	Os05g0525900
Os05g0247100	2.48677e-17	-0.688382	0.194	0.313	1.47018e-13	0	Os05g0247100
Os06g0136600	2.64604e-17	-0.260212	0.222	0.347	1.56434e-13	0	Os06g0136600
Os09g0444900	4.39979e-17	0.278	0.284	0.178	2.60115e-13	0	Os09g0444900
Os09g0572700	5.17337e-17	0.250194	0.68	0.591	3.05849e-13	0	Os09g0572700
Os01g0220400	6.79701e-17	-0.26316	0.279	0.407	4.01839e-13	0	Os01g0220400
Os09g0472900	7.45372e-17	-0.401736	0.023	0.101	4.40664e-13	0	Os09g0472900
Os04g0206600	8.97383e-17	-0.300076	0.345	0.475	5.30533e-13	0	Os04g0206600
Os01g0864500	9.24481e-17	0.264152	0.731	0.651	5.46553e-13	0	Os01g0864500
Os04g0674000	9.61475e-17	-0.313212	0.546	0.666	5.68424e-13	0	Os04g0674000
Os02g0710900	1.05217e-16	0.283794	0.366	0.264	6.22042e-13	0	Os02g0710900
Os03g0607700	1.08295e-16	-0.287445	0.047	0.136	6.40242e-13	0	Os03g0607700
Os09g0539800	2.08391e-16	0.311608	0.409	0.307	1.23201e-12	0	Os09g0539800
Os12g0147200	2.70793e-16	-0.571721	0.425	0.542	1.60093e-12	0	Os12g0147200
Os06g0257450	2.8718e-16	-0.480602	0.531	0.617	1.69781e-12	0	Os06g0257450
Os04g0511200	4.64956e-16	-0.334631	0.139	0.246	2.74882e-12	0	Os04g0511200
Os01g0188100	5.29463e-16	-0.274619	0.304	0.427	3.13019e-12	0	Os01g0188100
Os03g0103200	5.47132e-16	-1.2463	0.156	0.259	3.23465e-12	0	Os03g0103200
Os11g0704800	7.53331e-16	-0.258588	0.5	0.612	4.45369e-12	0	Os11g0704800
Os03g0213100	7.66473e-16	0.293286	0.682	0.599	4.53139e-12	0	Os03g0213100
Os05g0375400	8.15175e-16	-0.548599	0.28	0.395	4.81931e-12	0	Os05g0375400
Os11g0684000	9.27048e-16	-0.32175	0.49	0.592	5.48071e-12	0	Os11g0684000
Os08g0377500	1.06698e-15	-0.357813	0.108	0.209	6.308e-12	0	Os08g0377500
Os06g0714300	1.13477e-15	-0.273376	0.265	0.382	6.70878e-12	0	Os06g0714300
Os10g0577000	1.17681e-15	-0.257484	0.405	0.517	6.9573e-12	0	Os10g0577000
Os03g0734000	1.19607e-15	-0.359091	0.221	0.335	7.07118e-12	0	Os03g0734000
Os09g0441400	1.54103e-15	-0.255904	0.097	0.198	9.11058e-12	0	Os09g0441400
Os03g0808300	2.25255e-15	-0.252919	0.11	0.21	1.33171e-11	0	Os03g0808300
Os01g0327400	5.59622e-15	-0.256141	0.051	0.135	3.30848e-11	0	Os01g0327400
Os12g0147800	6.73918e-15	-0.349544	0.492	0.61	3.98421e-11	0	Os12g0147800
Os03g0663500	7.35753e-15	-0.332153	0.157	0.26	4.34977e-11	0	Os03g0663500
Os07g0209100	1.43107e-14	-0.267398	0.194	0.301	8.4605e-11	0	Os07g0209100
Os04g0524600	1.85565e-14	0.262301	0.551	0.445	1.09706e-10	0	Os04g0524600
Os02g0657600	1.89695e-14	0.256194	0.632	0.536	1.12148e-10	0	Os02g0657600
Os11g0210300	2.4857e-14	-0.25806	0.481	0.582	1.46955e-10	0	Os11g0210300
Os05g0588900	3.94333e-14	-0.368562	0.606	0.676	2.3313e-10	0	Os05g0588900
Os10g0574700	4.46433e-14	-0.289152	0.37	0.478	2.63931e-10	0	Os10g0574700
Os03g0258200	4.5559e-14	-0.31458	0.607	0.699	2.69345e-10	0	Os03g0258200
Os03g0263600	7.78835e-14	-0.274862	0.141	0.239	4.60447e-10	0	Os03g0263600
Os04g0669200	1.12048e-13	-0.265697	0.425	0.532	6.62428e-10	0	Os04g0669200
Os03g0231300	1.19069e-13	0.260049	0.482	0.381	7.03935e-10	0	Os03g0231300
Os06g0725200	1.34952e-13	-0.388654	0.394	0.488	7.97834e-10	0	Os06g0725200
Os11g0167800	1.42479e-13	-0.412438	0.065	0.147	8.42335e-10	0	Os11g0167800
Os01g0946700	1.69756e-13	-0.632035	0.154	0.251	1.0036e-09	0	Os01g0946700
Os01g0595600	1.73186e-13	-0.266142	0.087	0.175	1.02388e-09	0	Os01g0595600
Os02g0822400	2.13642e-13	-0.297516	0.994	0.995	1.26305e-09	0	Os02g0822400
Os01g0502700	3.13695e-13	0.303384	0.23	0.147	1.85456e-09	0	Os01g0502700
Os01g0908200	3.21849e-13	0.288427	0.495	0.409	1.90277e-09	0	Os01g0908200
Os04g0618400	3.62621e-13	-0.334175	0.04	0.111	2.14381e-09	0	Os04g0618400
Os02g0759400	4.06764e-13	0.254568	0.275	0.187	2.40479e-09	0	Os02g0759400
Os03g0315400	5.04161e-13	-0.260508	0.112	0.202	2.9806e-09	0	Os03g0315400
Os08g0136700	1.06852e-12	-0.25465	0.057	0.133	6.3171e-09	0	Os08g0136700
Os04g0624000	1.33561e-12	-0.258688	0.657	0.736	7.89615e-09	0	Os04g0624000
Os04g0469300	1.5038e-12	-0.422938	0.035	0.101	8.89048e-09	0	Os04g0469300
Os02g0636700	1.99602e-12	-0.268599	0.532	0.638	1.18005e-08	0	Os02g0636700
Os06g0215600	2.70873e-12	0.472732	0.294	0.213	1.6014e-08	0	Os06g0215600
Os03g0835150	4.29893e-12	-0.300775	0.193	0.287	2.54153e-08	0	Os03g0835150
Os03g0132200	4.77699e-12	-0.261875	0.364	0.468	2.82416e-08	0	Os03g0132200
Os04g0402700	4.8341e-12	-0.294133	0.154	0.247	2.85792e-08	0	Os04g0402700
Os01g0639600	8.35106e-12	-0.34039	0.295	0.39	4.93715e-08	0	Os01g0639600
Os01g0587500	9.74124e-12	-0.375698	0.086	0.164	5.75902e-08	0	Os01g0587500
Os05g0324700	1.20473e-11	-0.510317	0.081	0.155	7.12239e-08	0	Os05g0324700
Os02g0624300	1.41795e-11	-0.316272	0.267	0.363	8.38293e-08	0	Os02g0624300
Os08g0495800	1.78937e-11	0.27351	0.435	0.331	1.05787e-07	0	Os08g0495800
Os03g0181100	1.89187e-11	-0.372538	0.563	0.629	1.11848e-07	0	Os03g0181100
Os10g0417600	2.31864e-11	0.253458	0.717	0.649	1.37078e-07	0	Os10g0417600
Os04g0614600	2.55261e-11	-0.256109	0.625	0.683	1.5091e-07	0	Os04g0614600
Os03g0103300	2.62917e-11	-0.442355	0.279	0.361	1.55437e-07	0	Os03g0103300
Os02g0654700	3.18249e-11	-0.35302	0.21	0.299	1.88149e-07	0	Os02g0654700
Os10g0527800	3.37647e-11	-0.28271	0.407	0.499	1.99617e-07	0	Os10g0527800
Os03g0172100	8.08313e-11	-0.267617	0.344	0.444	4.77874e-07	0	Os03g0172100
Os04g0403400	1.08306e-10	-0.325263	0.092	0.167	6.40304e-07	0	Os04g0403400
Os02g0777800	1.08756e-10	-0.26143	0.423	0.521	6.42964e-07	0	Os02g0777800
Os02g0637000	1.09674e-10	-0.359598	0.379	0.47	6.48395e-07	0	Os02g0637000
Os02g0793900	1.21643e-10	-0.339864	0.426	0.5	7.19151e-07	0	Os02g0793900
Os03g0661600	1.82975e-10	0.295841	0.379	0.298	1.08175e-06	0	Os03g0661600
Os06g0147250	1.9604e-10	-0.292567	0.84	0.844	1.15899e-06	0	Os06g0147250
Os07g0635900	2.14867e-10	-0.281677	0.056	0.119	1.2703e-06	0	Os07g0635900
Os03g0221200	6.29558e-10	0.258542	0.264	0.192	3.72195e-06	0	Os03g0221200
Os01g0159000	6.66514e-10	-0.25829	0.28	0.373	3.94043e-06	0	Os01g0159000
Os02g0600400	7.19553e-10	0.276335	0.381	0.307	4.254e-06	0	Os02g0600400
Os09g0412300	7.8804e-10	-0.438061	0.59	0.648	4.65889e-06	0	Os09g0412300
Os02g0626100	1.02572e-09	-0.525169	0.423	0.481	6.06405e-06	0	Os02g0626100
Os02g0669100	1.1363e-09	-0.621284	0.153	0.23	6.71781e-06	0	Os02g0669100
Os06g0318900	1.18062e-09	-0.322059	0.519	0.597	6.9798e-06	0	Os06g0318900
Os01g0783700	2.24578e-09	-0.358452	0.089	0.155	1.3277e-05	0	Os01g0783700
Os08g0498100	2.96216e-09	0.324706	0.479	0.395	1.75123e-05	0	Os08g0498100
Os03g0122300	4.64244e-09	-0.29666	0.219	0.295	2.74461e-05	0	Os03g0122300
Os09g0367700	9.18129e-09	-0.351211	0.14	0.215	5.42798e-05	0	Os09g0367700
Os01g0631800	1.0921e-08	-0.518588	0.327	0.399	6.45647e-05	0	Os01g0631800
Os12g0568200	8.56677e-08	-0.335803	0.151	0.221	0.000506468	0	Os12g0568200
Os07g0124900	1.97599e-07	-0.575322	0.213	0.285	0.0011682	0	Os07g0124900
Os07g0192000	2.26252e-07	-0.356575	0.508	0.568	0.0013376	0	Os07g0192000
Os10g0208500	7.62153e-07	-0.290702	0.498	0.569	0.00450585	0	Os10g0208500
Os04g0688300	8.06933e-07	-0.982375	0.326	0.378	0.00477059	0	Os04g0688300
Os01g0860500	1.86073e-06	-0.300345	0.191	0.26	0.0110006	0	Os01g0860500
Os01g0843700	2.06869e-06	-0.464199	0.116	0.169	0.0122301	0	Os01g0843700
Os06g0133500	2.36394e-06	-0.31952	0.507	0.559	0.0139756	0	Os06g0133500
Os06g0147300	2.55802e-06	-0.430508	0.436	0.486	0.015123	0	Os06g0147300
Os03g0267200	2.63413e-06	-0.541418	0.061	0.107	0.015573	0	Os03g0267200
Os01g0795600	3.12849e-06	-0.42132	0.626	0.653	0.0184956	0	Os01g0795600
Os10g0490900	4.00053e-06	-0.25267	0.203	0.261	0.0236511	0	Os10g0490900
Os03g0244200	4.32452e-06	-0.267544	0.248	0.312	0.0255666	0	Os03g0244200
Os11g0210201	8.24986e-06	-0.312775	0.097	0.144	0.0487732	0	Os11g0210201
Os11g0168500	1.06891e-05	-0.285467	0.102	0.149	0.0631937	0	Os11g0168500
Os07g0561300	1.13028e-05	-0.254333	0.078	0.12	0.0668221	0	Os07g0561300
Os12g0478100	1.13712e-05	-0.378402	0.348	0.408	0.0672268	0	Os12g0478100
Os02g0123800	1.53031e-05	0.334053	0.496	0.458	0.0904716	0	Os02g0123800
Os05g0405000	1.9446e-05	-0.389237	0.639	0.633	0.114965	0	Os05g0405000
Os03g0119900	1.97574e-05	-0.388409	0.435	0.368	0.116806	0	Os03g0119900
Os01g0865100	2.61964e-05	-0.266076	0.148	0.198	0.154873	0	Os01g0865100
Os03g0248500	3.01785e-05	-0.262394	0.076	0.118	0.178415	0	Os03g0248500
Os04g0688100	4.43796e-05	-0.530413	0.26	0.312	0.262372	0	Os04g0688100
Os01g0124400	7.48733e-05	-0.311712	0.243	0.299	0.442651	0	Os01g0124400
Os04g0667600	8.36634e-05	-0.280799	0.318	0.372	0.494618	0	Os04g0667600
Os05g0155500	9.88273e-05	-0.294898	0.605	0.641	0.584267	0	Os05g0155500
Os03g0267000	0.000114071	-1.18725	0.21	0.255	0.674389	0	Os03g0267000
Os05g0183100	0.00016471	0.272444	0.213	0.172	0.973767	0	Os05g0183100
Os01g0135700	0.000267693	-0.288292	0.244	0.297	1	0	Os01g0135700
Os05g0119100	0.00126844	-0.277404	0.138	0.178	1	0	Os05g0119100
Os03g0266300	0.00216899	-0.430499	0.364	0.409	1	0	Os03g0266300
Os03g0310800	0.00227307	-0.2618	0.69	0.689	1	0	Os03g0310800
Os03g0734500	0.00400616	-0.418104	0.681	0.683	1	0	Os03g0734500
Os03g0826800	0.00897922	-0.295348	0.567	0.571	1	0	Os03g0826800
Os04g0688300.1	0	2.45439	0.918	0.299	0	1	Os04g0688300
Os04g0688100.1	0	1.8486	0.776	0.243	0	1	Os04g0688100
Os01g0963000	0	1.65971	0.666	0.149	0	1	Os01g0963000
Os02g0626100.1	0	1.49441	0.949	0.41	0	1	Os02g0626100
Os04g0469300.1	0	1.47153	0.446	0.046	0	1	Os04g0469300
Os06g0294600	0	1.29729	0.727	0.18	0	1	Os06g0294600
Os11g0455500	0	1.277	0.84	0.283	0	1	Os11g0455500
Os05g0135700	0	1.17711	0.962	0.532	0	1	Os05g0135700
Os03g0599800.1	0	1.14864	0.954	0.474	0	1	Os03g0599800
Os04g0664600	0	1.08677	0.51	0.057	0	1	Os04g0664600
Os01g0654500	0	1.05005	0.96	0.547	0	1	Os01g0654500
Os02g0625500	0	0.845288	0.62	0.116	0	1	Os02g0625500
Os10g0527400	0	-1.30658	0.819	0.981	0	1	Os10g0527400
Os06g0147250.1	0	-1.87419	0.362	0.907	0	1	Os06g0147250
Os02g0822400.1	0	-1.89364	0.966	0.998	0	1	Os02g0822400
Os12g0616500	1.89126e-302	1.18339	0.867	0.352	1.11811e-298	1	Os12g0616500
Os05g0531100.1	2.1808e-293	-2.27325	0.404	0.869	1.28929e-289	1	Os05g0531100
Os04g0322100	1.51415e-290	1.39731	0.677	0.19	8.95163e-287	1	Os04g0322100
Os02g0533800	6.44506e-288	-0.916473	0.997	0.999	3.81032e-284	1	Os02g0533800
Os11g0199200.1	1.4448e-286	1.08188	0.908	0.395	8.54167e-283	1	Os11g0199200
Os03g0151500.1	2.6248e-286	-2.08343	0.333	0.837	1.55178e-282	1	Os03g0151500
Os08g0560000	6.98046e-283	0.717041	0.471	0.075	4.12685e-279	1	Os08g0560000
Os11g0256900	5.77414e-279	0.905758	0.528	0.101	3.41367e-275	1	Os11g0256900
Os06g0725100	2.00503e-277	1.06864	0.665	0.183	1.18537e-273	1	Os06g0725100
Os03g0230300	6.41909e-276	-1.12058	0.698	0.958	3.79497e-272	1	Os03g0230300
Os09g0535000	2.27861e-267	0.718454	0.636	0.16	1.34711e-263	1	Os09g0535000
Os01g0124200	5.87175e-264	1.08546	0.992	0.763	3.47138e-260	1	Os01g0124200
Os03g0103300.1	7.88514e-263	1.16066	0.788	0.293	4.6617e-259	1	Os03g0103300
Os03g0183000	2.17208e-261	0.795113	0.997	0.784	1.28413e-257	1	Os03g0183000
Os04g0316200	3.13579e-259	1.0878	0.572	0.139	1.85388e-255	1	Os04g0316200
Os04g0462500	1.29986e-256	0.814672	0.998	0.824	7.68479e-253	1	Os04g0462500
Os01g0916400	1.63044e-254	0.976968	0.972	0.629	9.63916e-251	1	Os01g0916400
Os04g0650700	8.61745e-249	1.45102	0.886	0.498	5.09464e-245	1	Os04g0650700
Os04g0402700.1	2.79433e-247	0.972906	0.64	0.181	1.65201e-243	1	Os04g0402700
Os07g0246200.1	3.73288e-243	0.952043	0.851	0.345	2.20688e-239	1	Os07g0246200
Os07g0492000	2.34023e-239	0.842608	0.977	0.71	1.38354e-235	1	Os07g0492000
Os01g0118000	8.15022e-239	0.798175	0.781	0.297	4.81841e-235	1	Os01g0118000
Os06g0549900.1	9.57564e-238	0.999761	0.976	0.605	5.66112e-234	1	Os06g0549900
Os03g0817200	6.2172e-236	0.579582	0.495	0.101	3.67561e-232	1	Os03g0817200
Os12g0623900	2.46163e-235	0.742288	0.552	0.132	1.45532e-231	1	Os12g0623900
Os03g0103200.1	3.10034e-231	1.98482	0.622	0.195	1.83292e-227	1	Os03g0103200
Os09g0451500.1	6.67242e-229	0.835459	0.779	0.282	3.94473e-225	1	Os09g0451500
Os04g0664500	7.92866e-228	1.15868	0.642	0.185	4.68742e-224	1	Os04g0664500
Os03g0107700.1	4.79226e-224	-1.74535	0.401	0.822	2.83318e-220	1	Os03g0107700
Os05g0519000	4.14303e-222	0.878902	0.647	0.2	2.44936e-218	1	Os05g0519000
Os12g0624000	7.12033e-221	0.575887	0.434	0.082	4.20954e-217	1	Os12g0624000
Os09g0532000	9.26759e-221	0.762014	0.54	0.136	5.479e-217	1	Os09g0532000
Os03g0738400	2.45238e-218	0.422934	0.364	0.054	1.44985e-214	1	Os03g0738400
Os09g0286600	1.5851e-216	0.954807	0.79	0.334	9.37109e-213	1	Os09g0286600
Os07g0107300	5.34535e-216	0.814948	0.728	0.259	3.16017e-212	1	Os07g0107300
Os05g0159200	1.98533e-214	0.512614	0.434	0.084	1.17373e-210	1	Os05g0159200
Os04g0650800	2.54776e-214	0.786576	0.699	0.238	1.50624e-210	1	Os04g0650800
Os03g0218400	3.8737e-214	0.992417	0.762	0.309	2.29013e-210	1	Os03g0218400
Os03g0586500	6.96455e-211	0.853895	0.64	0.205	4.11744e-207	1	Os03g0586500
Os01g0683700.1	8.41184e-211	-1.38457	0.306	0.752	4.97308e-207	1	Os01g0683700
Os03g0255500.1	6.05924e-210	0.914353	0.884	0.456	3.58222e-206	1	Os03g0255500
Os04g0634700	1.28231e-209	0.584207	0.44	0.087	7.58104e-206	1	Os04g0634700
Os08g0498100.1	6.06799e-209	1.03109	0.804	0.353	3.5874e-205	1	Os08g0498100
Os05g0454500	4.66776e-208	1.17068	0.887	0.557	2.75958e-204	1	Os05g0454500
Os10g0444700	2.25431e-207	0.912226	0.798	0.344	1.33275e-203	1	Os10g0444700
Os01g0949900.1	6.137e-205	-1.96828	0.294	0.738	3.62819e-201	1	Os01g0949900
Os06g0708500	4.15855e-201	0.699143	0.714	0.269	2.45854e-197	1	Os06g0708500
Os02g0120100	4.82565e-200	0.755209	0.966	0.687	2.85292e-196	1	Os02g0120100
Os01g0615050	7.30152e-200	0.450686	1	1	4.31666e-196	1	Os01g0615050
Os06g0625500	2.7016e-199	0.525698	0.45	0.096	1.59718e-195	1	Os06g0625500
Os03g0749300.1	6.87159e-197	0.98758	0.962	0.664	4.06248e-193	1	Os03g0749300
Os05g0588900.1	4.28572e-196	-1.34565	0.269	0.72	2.53372e-192	1	Os05g0588900
Os01g0595600.1	2.35113e-195	0.873224	0.49	0.121	1.38999e-191	1	Os01g0595600
Os01g0597600	2.49477e-194	0.730892	0.214	0.016	1.47491e-190	1	Os01g0597600
Os02g0512000	2.68079e-192	0.673122	0.346	0.058	1.58488e-188	1	Os02g0512000
Os06g0716700.1	1.49062e-189	0.711404	0.727	0.257	8.81256e-186	1	Os06g0716700
Os04g0486950	2.03711e-189	0.871862	0.596	0.188	1.20434e-185	1	Os04g0486950
Os05g0405000.1	2.71457e-189	0.939221	0.951	0.592	1.60485e-185	1	Os05g0405000
Os02g0639900	6.23399e-188	0.645118	0.813	0.375	3.68553e-184	1	Os02g0639900
Os07g0124900.1	1.01919e-187	1.72011	0.621	0.23	6.02547e-184	1	Os07g0124900
Os07g0106200	2.49695e-187	0.590423	0.999	0.951	1.47619e-183	1	Os07g0106200
Os09g0287000	5.32494e-187	0.622639	0.596	0.178	3.1481e-183	1	Os09g0287000
Os08g0157500	1.11469e-186	0.579347	0.435	0.095	6.59005e-183	1	Os08g0157500
Os03g0231600	2.52709e-186	0.666036	0.994	0.833	1.49402e-182	1	Os03g0231600
Os02g0767200.1	1.00839e-185	-1.33939	0.128	0.627	5.9616e-182	1	Os02g0767200
Os08g0135900	2.15309e-184	0.740505	0.844	0.43	1.27291e-180	1	Os08g0135900
Os07g0223100.1	1.47484e-183	0.615131	0.985	0.795	8.71928e-180	1	Os07g0223100
Os01g0934800.1	2.49634e-181	-1.13747	0.665	0.906	1.47584e-177	1	Os01g0934800
Os12g0114000.1	2.76157e-181	-1.78983	0.247	0.685	1.63264e-177	1	Os12g0114000
Os01g0615300	1.57014e-180	0.392691	0.326	0.053	9.28264e-177	1	Os01g0615300
Os07g0169600	1.61995e-180	0.730849	0.755	0.321	9.57712e-177	1	Os07g0169600
Os02g0736400	4.53634e-180	0.886886	0.849	0.464	2.68188e-176	1	Os02g0736400
Os12g0632000.1	3.36758e-178	0.582668	1	0.978	1.99091e-174	1	Os12g0632000
Os06g0127000	3.3238e-176	0.597798	0.967	0.733	1.96503e-172	1	Os06g0127000
Os10g0528100	5.63971e-176	-1.25506	0.373	0.761	3.33419e-172	1	Os10g0528100
Os07g0188800	1.7702e-175	0.696611	0.76	0.325	1.04654e-171	1	Os07g0188800
Os02g0718900	1.09915e-174	0.669842	0.964	0.749	6.49815e-171	1	Os02g0718900
Os04g0685700	1.89012e-174	-1.2799	0.655	0.878	1.11744e-170	1	Os04g0685700
Os06g0670300	9.64378e-174	0.689171	0.654	0.231	5.7014e-170	1	Os06g0670300
Os01g0358100	2.37709e-173	0.688059	0.346	0.066	1.40533e-169	1	Os01g0358100
Os06g0257450.1	9.07449e-172	-1.53136	0.182	0.662	5.36484e-168	1	Os06g0257450
Os03g0233000	6.44863e-171	0.887177	0.768	0.341	3.81243e-167	1	Os03g0233000
Os11g0642400.1	8.26137e-170	0.893209	0.62	0.217	4.88412e-166	1	Os11g0642400
Os03g0710000	7.22097e-169	0.642044	0.64	0.228	4.26904e-165	1	Os03g0710000
Os01g0327400.1	1.88725e-168	0.704193	0.394	0.088	1.11574e-164	1	Os01g0327400
Os01g0704100	2.99199e-168	0.421615	0.27	0.037	1.76887e-164	1	Os01g0704100
Os06g0725200.1	2.76252e-167	0.908977	0.807	0.432	1.6332e-163	1	Os06g0725200
Os06g0561000	1.97254e-166	0.619785	0.999	0.948	1.16617e-162	1	Os06g0561000
Os01g0926300.1	2.48735e-166	0.604967	0.976	0.77	1.47052e-162	1	Os01g0926300
Os01g0905700	3.20242e-166	-1.03772	0.424	0.771	1.89327e-162	1	Os01g0905700
Os05g0432700	5.63996e-165	-0.590082	0.975	0.991	3.33435e-161	1	Os05g0432700
Os01g0565900.1	9.44262e-165	0.684577	0.934	0.567	5.58248e-161	1	Os01g0565900
Os03g0815200	1.75536e-164	0.528745	0.507	0.145	1.03777e-160	1	Os03g0815200
Os01g0926800	4.46018e-164	0.754875	0.351	0.073	2.63686e-160	1	Os01g0926800
Os01g0814900	3.05303e-163	0.556069	0.561	0.181	1.80495e-159	1	Os01g0814900
Os06g0127900	1.28591e-160	-1.90248	0.299	0.7	7.60229e-157	1	Os06g0127900
Os03g0776900	1.09631e-159	-0.86449	0.769	0.929	6.48137e-156	1	Os03g0776900
Os01g0865100.1	1.69197e-158	0.936718	0.497	0.151	1.00029e-154	1	Os01g0865100
Os01g0971500	2.06456e-158	0.644317	0.803	0.395	1.22057e-154	1	Os01g0971500
Os10g0167300	4.67599e-158	0.597045	0.681	0.268	2.76444e-154	1	Os10g0167300
Os06g0268700	9.56855e-158	0.532971	0.518	0.157	5.65693e-154	1	Os06g0268700
Os04g0656100	1.59082e-157	0.744472	0.878	0.568	9.4049e-154	1	Os04g0656100
Os01g0866200	3.02314e-157	-1.60573	0.452	0.782	1.78728e-153	1	Os01g0866200
Os03g0285700.1	3.74142e-157	0.658696	0.987	0.856	2.21193e-153	1	Os03g0285700
Os04g0180400	6.71544e-157	0.753332	0.213	0.023	3.97017e-153	1	Os04g0180400
Os06g0568600	2.26307e-156	0.511316	0.136	0.006	1.33793e-152	1	Os06g0568600
Os05g0429900	7.49667e-156	0.625241	0.324	0.063	4.43203e-152	1	Os05g0429900
Os05g0498400	7.71995e-156	-0.524299	0.999	0.998	4.56403e-152	1	Os05g0498400
Os08g0113100.1	2.15124e-155	0.606508	0.632	0.231	1.27181e-151	1	Os08g0113100
Os10g0416100	2.9436e-155	0.751661	0.989	0.901	1.74026e-151	1	Os10g0416100
Os02g0122800	3.67602e-155	0.549362	0.563	0.185	2.17326e-151	1	Os02g0122800
Os12g0555000	1.89149e-154	0.81902	0.998	0.982	1.11825e-150	1	Os12g0555000
Os09g0440700	8.94446e-154	0.680891	0.923	0.649	5.28796e-150	1	Os09g0440700
Os10g0463800.1	1.33457e-153	0.538277	0.997	0.899	7.89e-150	1	Os10g0463800
Os03g0149800	9.91215e-153	0.566476	0.416	0.104	5.86006e-149	1	Os03g0149800
Os03g0823500	1.49734e-152	0.46767	0.272	0.043	8.85227e-149	1	Os03g0823500
Os04g0530200	1.62669e-152	-0.619553	0.973	0.991	9.617e-149	1	Os04g0530200
Os11g0473000.1	1.8072e-152	0.537998	0.663	0.25	1.06841e-148	1	Os11g0473000
Os05g0102800.1	1.38735e-151	-0.966449	0.185	0.607	8.20199e-148	1	Os05g0102800
Os02g0610500	1.26632e-150	0.373568	0.247	0.035	7.48647e-147	1	Os02g0610500
Os11g0162200	6.76407e-150	0.533199	0.964	0.765	3.99892e-146	1	Os11g0162200
Os01g0837600	8.8506e-150	0.584127	0.232	0.031	5.23248e-146	1	Os01g0837600
Os08g0508800	2.87468e-149	0.637655	0.876	0.5	1.69951e-145	1	Os08g0508800
Os08g0278900.1	1.89408e-148	0.604188	0.763	0.344	1.11978e-144	1	Os08g0278900
Os01g0589800.1	6.07785e-148	-0.903378	0.448	0.747	3.59322e-144	1	Os01g0589800
Os02g0743200	7.01473e-148	-0.872543	0.643	0.851	4.14711e-144	1	Os02g0743200
Os10g0542900	3.74397e-147	0.798382	0.973	0.866	2.21343e-143	1	Os10g0542900
Os07g0529000	3.86938e-147	0.993137	0.289	0.052	2.28758e-143	1	Os07g0529000
Os04g0181100.1	9.81765e-147	0.583491	0.898	0.544	5.80419e-143	1	Os04g0181100
Os08g0566900	1.93253e-146	0.640321	0.58	0.214	1.14251e-142	1	Os08g0566900
Os03g0781300	2.47357e-146	-1.00118	0.69	0.879	1.46237e-142	1	Os03g0781300
Os06g0714300.1	9.06398e-146	0.711877	0.708	0.321	5.35863e-142	1	Os06g0714300
Os04g0542800	1.30881e-145	0.567316	0.587	0.21	7.73767e-142	1	Os04g0542800
Os05g0208000	1.34656e-145	0.43411	0.409	0.104	7.96087e-142	1	Os05g0208000
Os01g0600000	1.51294e-145	0.575163	0.861	0.522	8.94452e-142	1	Os01g0600000
Os01g0214800	9.19295e-145	0.497159	0.442	0.122	5.43487e-141	1	Os01g0214800
Os07g0683200	9.61307e-145	0.475224	0.175	0.016	5.68325e-141	1	Os07g0683200
Os05g0443500	1.29413e-144	0.706471	0.705	0.316	7.6509e-141	1	Os05g0443500
Os03g0171900	1.53664e-144	0.609127	0.713	0.314	9.0846e-141	1	Os03g0171900
Os11g0178800	3.09547e-144	0.720454	0.552	0.192	1.83004e-140	1	Os11g0178800
Os09g0412300.1	5.56611e-144	-1.3926	0.301	0.686	3.29069e-140	1	Os09g0412300
Os06g0671900	1.56782e-143	0.468536	0.492	0.149	9.26896e-140	1	Os06g0671900
Os07g0584100.1	5.12585e-143	0.629508	0.871	0.487	3.0304e-139	1	Os07g0584100
Os08g0127100	9.08655e-143	0.657733	0.956	0.775	5.37197e-139	1	Os08g0127100
Os12g0625000	1.88716e-142	0.715505	0.733	0.351	1.11569e-138	1	Os12g0625000
Os05g0375400.1	9.28222e-141	1.00403	0.714	0.335	5.48765e-137	1	Os05g0375400
Os03g0757900	2.80815e-140	0.546626	0.543	0.186	1.66018e-136	1	Os03g0757900
Os03g0802200.1	6.94235e-140	-1.08817	0.244	0.632	4.10432e-136	1	Os03g0802200
Os08g0441500	5.17309e-139	0.58834	0.383	0.098	3.05833e-135	1	Os08g0441500
Os09g0567900	7.86189e-139	0.556047	0.606	0.228	4.64795e-135	1	Os09g0567900
Os12g0168900	7.04475e-137	0.458327	0.99	0.906	4.16486e-133	1	Os12g0168900
Os11g0634200	1.27386e-136	0.449014	0.393	0.1	7.53107e-133	1	Os11g0634200
Os03g0431100	2.84976e-136	0.711875	0.555	0.209	1.68478e-132	1	Os03g0431100
Os04g0231800	4.93601e-136	-0.937043	0.221	0.606	2.91817e-132	1	Os04g0231800
Os01g0141000	6.02385e-136	0.604545	0.959	0.751	3.5613e-132	1	Os01g0141000
Os07g0162600	7.41706e-136	0.772675	0.804	0.442	4.38496e-132	1	Os07g0162600
Os03g0184550	8.2464e-136	0.706371	0.733	0.352	4.87527e-132	1	Os03g0184550
Os06g0130900.1	2.12613e-135	-0.825833	0.999	0.999	1.25697e-131	1	Os06g0130900
Os01g0615100	1.08295e-134	0.446273	1	0.999	6.40238e-131	1	Os01g0615100
Os08g0386200	2.62459e-134	0.575968	0.193	0.023	1.55166e-130	1	Os08g0386200
Os04g0446300	2.82866e-134	0.493878	0.614	0.236	1.6723e-130	1	Os04g0446300
Os03g0720300	2.86275e-134	0.575534	0.821	0.46	1.69246e-130	1	Os03g0720300
Os03g0767800	3.79505e-134	0.574536	0.67	0.294	2.24363e-130	1	Os03g0767800
Os12g0555500	4.92361e-134	1.48704	0.678	0.339	2.91084e-130	1	Os12g0555500
Os06g0486800	5.91707e-134	0.559058	0.629	0.257	3.49817e-130	1	Os06g0486800
Os08g0237000	6.205e-134	0.797395	0.481	0.159	3.6684e-130	1	Os08g0237000
Os02g0169300	1.22037e-133	0.598544	0.937	0.628	7.2148e-130	1	Os02g0169300
Os01g0825800	1.97496e-133	0.418055	0.416	0.115	1.16759e-129	1	Os01g0825800
Os02g0734300	4.83724e-133	0.396601	0.226	0.033	2.85978e-129	1	Os02g0734300
Os02g0300700	1.20323e-132	-1.15125	0.188	0.585	7.1135e-129	1	Os02g0300700
Os05g0156300	2.83921e-132	0.453819	0.499	0.162	1.67854e-128	1	Os05g0156300
Os04g0179100	4.03434e-132	0.519924	0.189	0.022	2.3851e-128	1	Os04g0179100
Os03g0279700	6.31908e-132	0.368792	0.184	0.021	3.73584e-128	1	Os03g0279700
Os02g0612900.1	1.57922e-131	-1.35098	0.647	0.827	9.33638e-128	1	Os02g0612900
Os02g0717500	2.00939e-131	0.547926	0.648	0.269	1.18795e-127	1	Os02g0717500
Os11g0455800	2.4432e-131	0.532983	0.505	0.172	1.44442e-127	1	Os11g0455800
Os01g0933900	3.71532e-131	0.646403	0.782	0.422	2.1965e-127	1	Os01g0933900
Os03g0820400	4.30753e-131	-1.08341	0.571	0.833	2.54661e-127	1	Os03g0820400
Os05g0188100.1	5.33069e-131	-1.09297	0.388	0.712	3.15151e-127	1	Os05g0188100
Os05g0363100	2.63973e-130	0.504792	0.603	0.235	1.56061e-126	1	Os05g0363100
Os02g0218700	4.58435e-130	0.410137	0.197	0.025	2.71027e-126	1	Os02g0218700
Os04g0614600.1	1.24177e-129	0.640221	0.927	0.642	7.34134e-126	1	Os04g0614600
Os05g0228000	1.63673e-129	0.652188	0.957	0.728	9.67637e-126	1	Os05g0228000
Os12g0150200	2.60912e-129	0.741996	0.577	0.227	1.54251e-125	1	Os12g0150200
Os11g0671000	3.64685e-129	0.545317	0.479	0.155	2.15602e-125	1	Os11g0671000
Os01g0639900	5.95369e-129	-0.834395	0.789	0.891	3.51982e-125	1	Os01g0639900
Os10g0395000	1.01694e-127	0.614988	0.517	0.182	6.01218e-124	1	Os10g0395000
Os08g0114300	1.12624e-127	0.741592	0.273	0.053	6.65832e-124	1	Os08g0114300
Os03g0606200	3.62413e-127	0.496066	0.949	0.704	2.14259e-123	1	Os03g0606200
Os03g0307400	4.32244e-127	0.442718	0.352	0.087	2.55543e-123	1	Os03g0307400
Os08g0126300	1.92934e-126	0.556672	0.982	0.867	1.14063e-122	1	Os08g0126300
Os03g0322500	2.45093e-126	0.556088	0.765	0.395	1.44899e-122	1	Os03g0322500
Os04g0650000	2.50763e-126	0.671635	0.602	0.252	1.48251e-122	1	Os04g0650000
Os02g0758000	8.04025e-126	-1.00301	0.813	0.924	4.75339e-122	1	Os02g0758000
Os07g0622200.1	1.07954e-125	0.576135	0.992	0.908	6.38222e-122	1	Os07g0622200
Os12g0552500	1.4133e-125	0.501785	0.704	0.322	8.35543e-122	1	Os12g0552500
Os07g0245100	1.61905e-125	0.522126	0.999	0.964	9.57185e-122	1	Os07g0245100
Os06g0569500	2.28217e-125	0.67536	0.309	0.071	1.34922e-121	1	Os06g0569500
Os12g0507200	1.35828e-124	0.532692	0.76	0.375	8.03013e-121	1	Os12g0507200
Os02g0637700	2.65282e-124	0.439286	0.483	0.157	1.56835e-120	1	Os02g0637700
Os09g0539100.1	7.4955e-123	0.527092	0.787	0.417	4.43134e-119	1	Os09g0539100
Os05g0320700	8.10887e-123	0.518709	0.582	0.228	4.79396e-119	1	Os05g0320700
Os12g0127200	2.03152e-122	0.365406	0.235	0.04	1.20103e-118	1	Os12g0127200
Os04g0524600.1	7.61574e-122	0.591578	0.781	0.416	4.50243e-118	1	Os04g0524600
Os10g0510500	8.73051e-122	-0.789636	0.929	0.97	5.16148e-118	1	Os10g0510500
Os07g0517100	1.30693e-121	0.664566	0.569	0.225	7.72659e-118	1	Os07g0517100
Os06g0567000	2.33541e-121	0.495537	0.65	0.282	1.3807e-117	1	Os06g0567000
Os11g0247300	3.4373e-121	0.539565	0.629	0.27	2.03213e-117	1	Os11g0247300
Os10g0529500.1	4.85958e-121	-1.25083	0.183	0.568	2.87299e-117	1	Os10g0529500
Os05g0383000	1.1996e-120	-0.5273	0.862	0.944	7.09201e-117	1	Os05g0383000
Os10g0536100	3.71859e-120	0.528648	0.699	0.335	2.19843e-116	1	Os10g0536100
Os12g0589100	4.80654e-120	0.386879	0.411	0.121	2.84163e-116	1	Os12g0589100
Os12g0147200.1	4.80913e-120	-2.00453	0.211	0.569	2.84316e-116	1	Os12g0147200
Os03g0310800.1	1.17878e-119	-1.19098	0.427	0.724	6.96897e-116	1	Os03g0310800
Os07g0637400	2.49564e-119	0.369022	0.364	0.095	1.47542e-115	1	Os07g0637400
Os03g0670700	3.21831e-119	0.386789	1	0.995	1.90267e-115	1	Os03g0670700
Os03g0835400	5.23027e-119	0.475663	0.706	0.327	3.09214e-115	1	Os03g0835400
Os01g0124400.1	2.50896e-118	1.21001	0.574	0.254	1.4833e-114	1	Os01g0124400
Os04g0627900	2.78651e-118	-1.13531	0.336	0.678	1.64738e-114	1	Os04g0627900
Os12g0448900	4.12641e-118	0.593736	0.945	0.664	2.43953e-114	1	Os12g0448900
Os04g0556300	4.15207e-118	0.421476	1	0.997	2.4547e-114	1	Os04g0556300
Os11g0112800	5.86904e-118	-0.709647	0.53	0.756	3.46978e-114	1	Os11g0112800
Os02g0198300	8.68978e-118	0.446218	0.499	0.176	5.1374e-114	1	Os02g0198300
Os01g0644900.1	1.82992e-117	0.749546	0.627	0.283	1.08185e-113	1	Os01g0644900
Os07g0201100	2.4227e-117	0.394831	0.481	0.159	1.4323e-113	1	Os07g0201100
Os07g0546200	2.84528e-117	0.579442	0.818	0.47	1.68213e-113	1	Os07g0546200
Os12g0555200	1.80687e-116	1.47338	0.736	0.425	1.06822e-112	1	Os12g0555200
Os04g0102500	4.16659e-116	0.436119	0.523	0.195	2.46329e-112	1	Os04g0102500
Os06g0165800	7.67985e-116	0.422242	0.474	0.158	4.54032e-112	1	Os06g0165800
Os09g0385700	8.87521e-116	-0.844672	0.558	0.795	5.24702e-112	1	Os09g0385700
Os08g0191600.1	1.04107e-115	-0.727857	0.958	0.955	6.15479e-112	1	Os08g0191600
Os02g0794700	1.5496e-115	0.305051	0.331	0.081	9.16125e-112	1	Os02g0794700
Os01g0102700	2.86134e-115	0.505699	0.836	0.491	1.69162e-111	1	Os01g0102700
Os04g0482000	3.6809e-115	0.523255	0.737	0.373	2.17615e-111	1	Os04g0482000
Os02g0601300	1.70048e-114	0.675957	0.587	0.249	1.00532e-110	1	Os02g0601300
Os03g0820300	5.49861e-114	-0.932227	0.603	0.858	3.25078e-110	1	Os03g0820300
Os06g0214850	1.04237e-113	0.567129	0.945	0.712	6.16247e-110	1	Os06g0214850
Os01g0510200	1.78535e-113	-1.14251	0.166	0.531	1.0555e-109	1	Os01g0510200
Os03g0265900	3.33843e-112	0.554822	0.881	0.564	1.97368e-108	1	Os03g0265900
Os02g0716500	3.67356e-112	0.633428	0.811	0.498	2.17181e-108	1	Os02g0716500
Os12g0562000	5.45736e-112	-1.22978	0.411	0.716	3.22639e-108	1	Os12g0562000
Os03g0794200	1.82076e-111	-0.731631	0.681	0.855	1.07643e-107	1	Os03g0794200
Os10g0370500	1.9546e-111	0.639756	0.782	0.44	1.15556e-107	1	Os10g0370500
Os05g0194500	2.91764e-111	-0.658073	0.661	0.851	1.72491e-107	1	Os05g0194500
Os11g0114200.1	5.36311e-111	-1.38618	0.195	0.543	3.17067e-107	1	Os11g0114200
Os05g0302700	1.03195e-110	0.402861	0.506	0.184	6.10087e-107	1	Os05g0302700
Os12g0236400.1	1.67631e-110	0.535849	0.807	0.467	9.91034e-107	1	Os12g0236400
Os03g0691800	5.32251e-110	0.631739	0.677	0.34	3.14667e-106	1	Os03g0691800
Os04g0206600.1	6.17592e-110	-0.940445	0.135	0.501	3.65121e-106	1	Os04g0206600
Os06g0354700	1.30736e-109	0.429089	0.501	0.182	7.72914e-106	1	Os06g0354700
Os08g0441600	1.3416e-109	0.64816	0.841	0.538	7.93152e-106	1	Os08g0441600
Os04g0500700	2.89804e-109	0.428992	0.364	0.104	1.71332e-105	1	Os04g0500700
Os01g0727500	5.11931e-109	-1.17313	0.467	0.741	3.02653e-105	1	Os01g0727500
Os08g0548900	1.20158e-108	-0.497176	0.904	0.952	7.10372e-105	1	Os08g0548900
Os05g0151300	1.29778e-108	-0.635149	0.978	0.988	7.67247e-105	1	Os05g0151300
Os03g0390400	2.15322e-108	0.385714	0.468	0.163	1.27298e-104	1	Os03g0390400
Os04g0605300.1	6.35442e-108	0.717826	0.773	0.461	3.75673e-104	1	Os04g0605300
Os01g0918300	1.80139e-107	0.45284	0.719	0.352	1.06498e-103	1	Os01g0918300
Os03g0360700	2.09167e-107	0.430463	0.451	0.155	1.2366e-103	1	Os03g0360700
Os07g0606000	2.75869e-107	-0.771494	0.199	0.545	1.63094e-103	1	Os07g0606000
Os11g0163100	1.23289e-106	0.432199	0.567	0.234	7.28884e-103	1	Os11g0163100
Os04g0688200	1.83941e-106	0.410945	0.167	0.022	1.08746e-102	1	Os04g0688200
Os12g0632700	1.891e-106	0.491411	0.816	0.487	1.11796e-102	1	Os12g0632700
Os02g0755900	5.54371e-106	-1.29244	0.217	0.565	3.27744e-102	1	Os02g0755900
Os02g0626400	7.0711e-106	0.483386	0.945	0.69	4.18044e-102	1	Os02g0626400
Os01g0124100	2.78242e-105	0.511913	0.654	0.315	1.64497e-101	1	Os01g0124100
Os05g0108800	5.65696e-105	0.452405	0.981	0.829	3.3444e-101	1	Os05g0108800
Os11g0169900	5.88696e-105	0.399325	0.982	0.842	3.48037e-101	1	Os11g0169900
Os09g0505700	6.57186e-105	0.475208	0.7	0.352	3.88529e-101	1	Os09g0505700
Os01g0147900	9.00507e-105	0.487876	0.731	0.388	5.3238e-101	1	Os01g0147900
Os02g0817500	3.74557e-104	0.292933	0.292	0.07	2.21438e-100	1	Os02g0817500
Os05g0494000	1.45591e-103	0.418514	0.5	0.189	8.60732e-100	1	Os05g0494000
Os09g0502500	1.52194e-103	0.383449	0.187	0.029	8.99771e-100	1	Os09g0502500
Os04g0682300	1.7476e-103	0.332641	0.333	0.091	1.03318e-99	1	Os04g0682300
Os01g0128400	1.98629e-103	0.416406	0.599	0.256	1.1743e-99	1	Os01g0128400
Os02g0793900.1	2.51055e-103	-0.856189	0.198	0.529	1.48424e-99	1	Os02g0793900
Os03g0182800	3.15102e-103	0.469279	0.496	0.189	1.86288e-99	1	Os03g0182800
Os05g0491100	1.03937e-102	0.524553	0.89	0.623	6.14478e-99	1	Os05g0491100
Os03g0731900	1.0728e-102	0.410575	0.243	0.052	6.34242e-99	1	Os03g0731900
Os04g0653100	1.122e-102	0.358326	0.432	0.145	6.63328e-99	1	Os04g0653100
Os06g0150400.1	2.22377e-102	0.466642	0.556	0.232	1.31469e-98	1	Os06g0150400
Os02g0115900.1	3.80418e-102	0.52844	0.754	0.381	2.24903e-98	1	Os02g0115900
Os03g0193075.1	1.2089e-101	-0.748106	0.186	0.522	7.14702e-98	1	Os03g0193075
Os03g0129900	3.01072e-101	0.452688	0.772	0.437	1.77994e-97	1	Os03g0129900
Os02g0198700	3.26158e-101	0.311231	0.179	0.027	1.92825e-97	1	Os02g0198700
Os03g0757000	9.88877e-101	0.308379	0.247	0.053	5.84624e-97	1	Os03g0757000
Os06g0727200	1.25347e-100	0.444267	0.935	0.715	7.41054e-97	1	Os06g0727200
Os04g0664900	2.62777e-100	0.405947	0.159	0.021	1.55354e-96	1	Os04g0664900
Os11g0605500	5.67947e-100	0.519418	0.956	0.714	3.3577e-96	1	Os11g0605500
Os05g0392700	7.29237e-100	0.473593	0.906	0.619	4.31125e-96	1	Os05g0392700
Os02g0597900	1.15869e-99	0.466434	0.767	0.419	6.85018e-96	1	Os02g0597900
Os01g0675100	9.31756e-99	0.506257	0.834	0.52	5.50854e-95	1	Os01g0675100
Os04g0674000.1	1.54729e-98	-0.890248	0.401	0.683	9.14756e-95	1	Os04g0674000
Os08g0417100	2.68877e-98	0.314856	0.278	0.068	1.5896e-94	1	Os08g0417100
Os01g0249300	8.12294e-98	0.443737	0.758	0.418	4.80228e-94	1	Os01g0249300
Os04g0623500	9.08539e-98	0.553418	0.768	0.439	5.37128e-94	1	Os04g0623500
Os02g0469600	9.25501e-98	0.4963	0.816	0.495	5.47156e-94	1	Os02g0469600
Os04g0458600	9.45828e-98	0.599881	0.91	0.692	5.59174e-94	1	Os04g0458600
Os01g0323600.1	1.28953e-97	0.552985	0.806	0.479	7.6237e-94	1	Os01g0323600
Os05g0438800	1.59626e-97	0.579771	0.732	0.408	9.43711e-94	1	Os05g0438800
Os02g0760500	2.15609e-97	0.44592	0.625	0.293	1.27468e-93	1	Os02g0760500
Os01g0693300	3.17186e-97	-0.568295	0.595	0.807	1.8752e-93	1	Os01g0693300
Os06g0712200	4.73157e-97	0.361199	0.452	0.162	2.7973e-93	1	Os06g0712200
Os06g0612800	7.75465e-97	-0.524747	0.879	0.931	4.58455e-93	1	Os06g0612800
Os01g0930400	7.99617e-97	0.616749	0.735	0.42	4.72734e-93	1	Os01g0930400
Os08g0481100	8.5417e-97	-0.685047	0.279	0.591	5.04985e-93	1	Os08g0481100
Os02g0767500	9.99202e-97	0.417573	0.624	0.283	5.90728e-93	1	Os02g0767500
Os03g0734300.1	1.20086e-96	-0.624228	0.998	0.987	7.09949e-93	1	Os03g0734300
Os01g0973000.1	1.42797e-96	-1.37111	0.07	0.406	8.44213e-93	1	Os01g0973000
Os03g0811900	1.98445e-96	0.360524	0.998	0.931	1.17321e-92	1	Os03g0811900
Os01g0138800	3.7457e-96	0.507596	0.968	0.692	2.21446e-92	1	Os01g0138800
Os05g0526200	4.51293e-96	0.325305	0.362	0.112	2.66804e-92	1	Os05g0526200
Os06g0115100	6.82004e-96	0.368373	0.989	0.9	4.03201e-92	1	Os06g0115100
Os02g0247800	3.11867e-95	0.255556	0.204	0.038	1.84376e-91	1	Os02g0247800
Os07g0659900.1	4.66991e-95	-0.787303	0.165	0.491	2.76085e-91	1	Os07g0659900
Os05g0125500	5.37682e-95	0.410675	0.961	0.773	3.17877e-91	1	Os05g0125500
Os02g0275200	5.79143e-95	0.517722	0.532	0.229	3.4239e-91	1	Os02g0275200
Os08g0203100	6.61516e-95	0.373385	0.426	0.146	3.91088e-91	1	Os08g0203100
Os03g0729300	1.01219e-94	0.358389	0.421	0.146	5.98408e-91	1	Os03g0729300
Os06g0653900.1	1.15885e-94	0.409293	0.938	0.686	6.8511e-91	1	Os06g0653900
Os03g0772800	1.49397e-94	0.424333	0.901	0.634	8.83236e-91	1	Os03g0772800
Os05g0546400	2.83736e-94	0.525252	0.489	0.197	1.67745e-90	1	Os05g0546400
Os02g0473200	2.92845e-94	0.523962	0.823	0.537	1.7313e-90	1	Os02g0473200
Os12g0443500	6.32185e-94	0.323382	0.295	0.078	3.73748e-90	1	Os12g0443500
Os12g0566300	6.73272e-94	0.438452	0.768	0.424	3.98039e-90	1	Os12g0566300
Os05g0553400.1	1.02983e-93	0.609281	0.649	0.328	6.08834e-90	1	Os05g0553400
Os09g0492700	2.55948e-93	0.341774	0.294	0.08	1.51317e-89	1	Os09g0492700
Os03g0287900	3.57594e-93	0.34791	0.414	0.145	2.1141e-89	1	Os03g0287900
Os02g0520800	4.80389e-93	0.443616	0.811	0.509	2.84006e-89	1	Os02g0520800
Os02g0699300	8.75005e-93	-0.587254	0.497	0.732	5.17303e-89	1	Os02g0699300
Os07g0647500	2.41044e-92	0.345213	0.996	0.94	1.42505e-88	1	Os07g0647500
Os07g0442900.1	5.0027e-92	0.433406	0.981	0.798	2.95759e-88	1	Os07g0442900
Os02g0575000.1	2.20492e-91	-0.744813	0.867	0.933	1.30355e-87	1	Os02g0575000
Os05g0511000	3.03457e-91	-0.589763	0.368	0.639	1.79404e-87	1	Os05g0511000
Os09g0556000	3.57255e-91	0.349589	0.479	0.184	2.11209e-87	1	Os09g0556000
Os01g0513400	4.62846e-91	-0.615029	0.388	0.653	2.73634e-87	1	Os01g0513400
Os01g0949850.1	7.47625e-91	-1.26082	0.113	0.43	4.41996e-87	1	Os01g0949850
Os07g0124100	1.23795e-90	0.515346	0.271	0.07	7.31877e-87	1	Os07g0124100
Os03g0836500.1	1.34947e-90	-0.668268	0.527	0.711	7.97806e-87	1	Os03g0836500
Os04g0654500	1.50637e-90	-0.674953	0.719	0.858	8.90565e-87	1	Os04g0654500
Os02g0532300	2.03355e-90	0.631783	0.542	0.245	1.20224e-86	1	Os02g0532300
Os04g0498600	3.4332e-90	-0.653563	0.272	0.572	2.02971e-86	1	Os04g0498600
Os08g0260600	3.64933e-90	0.401898	0.217	0.046	2.15748e-86	1	Os08g0260600
Os04g0338000	6.9435e-90	0.376281	0.345	0.109	4.105e-86	1	Os04g0338000
Os05g0591900.1	7.44902e-90	0.485817	0.84	0.553	4.40386e-86	1	Os05g0591900
Os03g0146400	1.08189e-89	0.287147	0.226	0.05	6.39611e-86	1	Os03g0146400
Os02g0127900	1.37051e-89	-0.554519	0.546	0.749	8.10243e-86	1	Os02g0127900
Os05g0461300	1.73803e-89	0.302967	0.384	0.127	1.02752e-85	1	Os05g0461300
Os03g0799000.1	2.14374e-89	-1.14989	0.495	0.721	1.26738e-85	1	Os03g0799000
Os03g0180400	2.90489e-89	-0.377514	0.97	0.982	1.71737e-85	1	Os03g0180400
Os02g0805200	3.1137e-89	-0.892923	0.188	0.511	1.84082e-85	1	Os02g0805200
Os01g0659200	3.61485e-89	0.415932	0.824	0.523	2.1371e-85	1	Os01g0659200
Os01g0644600	4.21939e-89	0.373597	0.273	0.072	2.4945e-85	1	Os01g0644600
Os09g0515200	8.05983e-89	-0.37236	0.973	0.976	4.76497e-85	1	Os09g0515200
Os03g0764100	8.65413e-89	0.577754	0.741	0.436	5.11632e-85	1	Os03g0764100
Os12g0555300	1.07157e-88	0.336402	0.224	0.05	6.33514e-85	1	Os12g0555300
Os07g0624700.1	1.84034e-88	0.465889	0.715	0.383	1.08801e-84	1	Os07g0624700
Os01g0110400	3.06845e-88	0.417469	0.673	0.343	1.81407e-84	1	Os01g0110400
Os07g0558100	3.18415e-88	0.401454	0.394	0.136	1.88247e-84	1	Os07g0558100
Os03g0744600	3.5767e-88	0.41269	0.996	0.904	2.11454e-84	1	Os03g0744600
Os10g0360100	4.19205e-88	0.653911	0.399	0.146	2.47834e-84	1	Os10g0360100
Os08g0548300	5.27391e-88	-0.62507	0.253	0.558	3.11794e-84	1	Os08g0548300
Os07g0467200	6.951e-88	0.468716	0.722	0.418	4.10943e-84	1	Os07g0467200
Os02g0523500	8.85926e-88	0.409791	0.663	0.33	5.2376e-84	1	Os02g0523500
Os02g0593700	1.43142e-87	-0.611581	0.483	0.713	8.46255e-84	1	Os02g0593700
Os04g0677300	1.63453e-87	0.5708	0.671	0.355	9.66334e-84	1	Os04g0677300
Os04g0405300	2.22629e-87	0.338169	0.26	0.067	1.31618e-83	1	Os04g0405300
Os03g0142500	6.68451e-87	0.377168	0.418	0.152	3.95188e-83	1	Os03g0142500
Os06g0714500	1.67313e-86	-0.482115	0.683	0.829	9.89155e-83	1	Os06g0714500
Os06g0175900	2.24269e-86	0.431214	0.858	0.595	1.32588e-82	1	Os06g0175900
Os06g0644200	2.62372e-86	0.503006	0.794	0.491	1.55114e-82	1	Os06g0644200
Os10g0390500.1	2.68201e-86	0.464419	0.787	0.486	1.58561e-82	1	Os10g0390500
Os01g0124601	2.77206e-86	0.398922	0.997	0.979	1.63884e-82	1	Os01g0124601
Os07g0239400	3.15202e-86	0.404147	0.939	0.731	1.86348e-82	1	Os07g0239400
Os01g0764400	3.44788e-86	0.427318	0.75	0.431	2.03839e-82	1	Os01g0764400
Os05g0584000	3.74726e-86	0.387118	0.504	0.207	2.21538e-82	1	Os05g0584000
Os10g0101200.1	3.98454e-86	0.469197	0.838	0.545	2.35566e-82	1	Os10g0101200
Os07g0582400	7.11985e-86	0.387916	0.243	0.06	4.20926e-82	1	Os07g0582400
Os01g0228600	9.59541e-86	0.367562	0.495	0.208	5.67281e-82	1	Os01g0228600
Os06g0730300	4.38291e-85	-0.561096	0.518	0.716	2.59117e-81	1	Os06g0730300
Os01g0314800	4.91414e-85	-0.700542	0.87	0.947	2.90524e-81	1	Os01g0314800
Os06g0147600	6.66856e-85	-0.857087	0.654	0.821	3.94245e-81	1	Os06g0147600
Os04g0430100	7.1431e-85	0.404562	0.455	0.18	4.223e-81	1	Os04g0430100
Os11g0704800.1	7.39594e-85	-0.60725	0.366	0.628	4.37248e-81	1	Os11g0704800
Os01g0375200	1.07009e-84	0.376605	0.585	0.27	6.32637e-81	1	Os01g0375200
Os08g0509100	1.29349e-84	0.513618	0.872	0.619	7.64714e-81	1	Os08g0509100
Os05g0102900	1.879e-84	-0.413723	0.912	0.94	1.11086e-80	1	Os05g0102900
Os10g0419400.1	6.0753e-84	0.495425	0.552	0.261	3.59171e-80	1	Os10g0419400
Os06g0115800	7.70057e-84	0.396411	0.648	0.33	4.55258e-80	1	Os06g0115800
Os01g0839100	1.15331e-83	-0.643675	0.72	0.874	6.81835e-80	1	Os01g0839100
Os12g0561000	1.66792e-83	0.322354	0.995	0.925	9.86071e-80	1	Os12g0561000
Os08g0248900	1.70847e-83	0.347882	0.467	0.187	1.01004e-79	1	Os08g0248900
Os04g0402100.1	3.51475e-83	0.378538	0.754	0.425	2.07792e-79	1	Os04g0402100
Os11g0183900	4.93239e-83	0.484145	0.849	0.59	2.91603e-79	1	Os11g0183900
Os08g0495800.1	9.78683e-83	0.723365	0.607	0.309	5.78597e-79	1	Os08g0495800
Os01g0649100	1.00118e-82	0.405879	0.81	0.498	5.91899e-79	1	Os01g0649100
Os01g0895600	1.02801e-82	0.447233	0.775	0.474	6.0776e-79	1	Os01g0895600
Os04g0179200	1.43377e-82	0.517408	0.213	0.049	8.47643e-79	1	Os04g0179200
Os04g0617700	1.96993e-82	0.266533	0.225	0.053	1.16462e-78	1	Os04g0617700
Os01g0764000	3.98794e-82	0.518218	0.822	0.534	2.35767e-78	1	Os01g0764000
Os04g0498200	4.24287e-82	0.404798	0.885	0.658	2.50839e-78	1	Os04g0498200
Os02g0506500	5.60001e-82	0.270866	0.332	0.105	3.31073e-78	1	Os02g0506500
Os05g0553000	9.73217e-82	0.311952	0.426	0.16	5.75366e-78	1	Os05g0553000
Os07g0244200	2.4449e-81	0.358147	0.317	0.098	1.44542e-77	1	Os07g0244200
Os08g0549300	2.8313e-81	0.402906	0.951	0.758	1.67386e-77	1	Os08g0549300
Os03g0724300	4.27128e-81	0.278216	0.309	0.094	2.52518e-77	1	Os03g0724300
Os11g0644800	6.09497e-81	0.324219	0.352	0.118	3.60335e-77	1	Os11g0644800
Os04g0609600	7.23074e-81	-0.588414	0.421	0.647	4.27482e-77	1	Os04g0609600
Os06g0644100	7.87437e-81	0.407264	0.882	0.633	4.65533e-77	1	Os06g0644100
Os01g0326100	7.87797e-81	0.411994	0.393	0.145	4.65746e-77	1	Os01g0326100
Os01g0795600.1	8.01804e-81	-1.02611	0.446	0.676	4.74027e-77	1	Os01g0795600
Os05g0310500	1.02306e-80	0.411122	0.765	0.457	6.04836e-77	1	Os05g0310500
Os02g0187800	1.07214e-80	0.296626	0.179	0.035	6.33848e-77	1	Os02g0187800
Os01g0152300.1	1.61347e-80	-1.06282	0.32	0.6	9.53882e-77	1	Os01g0152300
Os07g0529800	1.96492e-80	-0.402972	0.997	0.994	1.16166e-76	1	Os07g0529800
Os06g0592500	2.19906e-80	-1.35829	0.149	0.448	1.30009e-76	1	Os06g0592500
Os03g0818300	2.92452e-80	0.29833	0.389	0.139	1.72898e-76	1	Os03g0818300
Os04g0408700	5.25096e-80	0.423843	0.96	0.763	3.10437e-76	1	Os04g0408700
Os03g0297000	5.67442e-80	-0.462716	0.86	0.919	3.35472e-76	1	Os03g0297000
Os03g0700700	6.12911e-80	0.506263	0.814	0.534	3.62353e-76	1	Os03g0700700
Os06g0593100.1	1.1079e-79	0.352802	0.39	0.139	6.54988e-76	1	Os06g0593100
Os07g0233300	1.21866e-79	0.315611	0.358	0.123	7.20471e-76	1	Os07g0233300
Os02g0168200.1	1.67355e-79	0.455641	0.612	0.303	9.89401e-76	1	Os02g0168200
Os03g0181100.1	2.62216e-79	-0.858003	0.411	0.648	1.55022e-75	1	Os03g0181100
Os04g0516600	3.47769e-79	0.547964	0.349	0.123	2.05601e-75	1	Os04g0516600
Os04g0535400	3.83997e-79	0.313896	0.312	0.098	2.27019e-75	1	Os04g0535400
Os09g0552600	5.52707e-79	0.397983	0.995	0.955	3.2676e-75	1	Os09g0552600
Os10g0113900	1.37446e-78	0.266215	0.222	0.054	8.12581e-75	1	Os10g0113900
Os04g0624000.1	1.62561e-78	-0.638403	0.587	0.744	9.61059e-75	1	Os04g0624000
Os07g0587500	1.89013e-78	0.336739	0.294	0.09	1.11745e-74	1	Os07g0587500
Os07g0642300	1.93985e-78	0.381572	0.63	0.318	1.14684e-74	1	Os07g0642300
Os03g0405900.1	4.05414e-78	-0.766465	0.308	0.583	2.39681e-74	1	Os03g0405900
Os07g0637300	4.83339e-78	0.506528	0.726	0.434	2.8575e-74	1	Os07g0637300
Os10g0527800.1	5.76419e-78	-0.780074	0.226	0.522	3.40779e-74	1	Os10g0527800
Os11g0213000	7.75737e-78	0.482549	0.329	0.113	4.58615e-74	1	Os11g0213000
Os06g0548000	2.21084e-77	0.362747	0.47	0.198	1.30705e-73	1	Os06g0548000
Os02g0704600	2.27929e-77	-0.575696	0.322	0.582	1.34752e-73	1	Os02g0704600
Os03g0710800	3.31445e-77	0.340105	0.977	0.839	1.9595e-73	1	Os03g0710800
Os09g0554200	4.80709e-77	0.405408	0.278	0.082	2.84195e-73	1	Os09g0554200
Os01g0817700	4.92266e-77	0.291747	0.354	0.123	2.91028e-73	1	Os01g0817700
Os09g0440300	2.91683e-76	0.424563	0.968	0.842	1.72443e-72	1	Os09g0440300
Os02g0758200	6.32763e-76	-0.83198	0.563	0.739	3.7409e-72	1	Os02g0758200
Os04g0527400	8.20738e-76	-0.594779	0.305	0.563	4.8522e-72	1	Os04g0527400
Os03g0126000.1	8.70199e-76	0.452395	0.563	0.268	5.14462e-72	1	Os03g0126000
Os09g0536700	1.29897e-75	0.384747	0.651	0.337	7.67949e-72	1	Os09g0536700
Os04g0584600.1	4.34032e-75	-0.643971	0.386	0.612	2.566e-71	1	Os04g0584600
Os11g0483000	4.91404e-75	0.33143	0.375	0.137	2.90518e-71	1	Os11g0483000
Os08g0430500	5.4874e-75	0.407157	0.967	0.796	3.24415e-71	1	Os08g0430500
Os04g0480200	5.72998e-75	0.304707	0.258	0.074	3.38756e-71	1	Os04g0480200
Os01g0348900.1	7.23575e-75	0.710151	0.916	0.849	4.27778e-71	1	Os01g0348900
Os05g0110600	8.4447e-75	0.342868	0.662	0.345	4.99251e-71	1	Os05g0110600
Os03g0766000	1.08101e-74	0.265123	0.293	0.092	6.3909e-71	1	Os03g0766000
Os09g0553100.1	1.17376e-74	-1.02241	0.914	0.937	6.93925e-71	1	Os09g0553100
Os05g0525900.1	1.24888e-74	0.538499	0.542	0.26	7.38335e-71	1	Os05g0525900
Os01g0227100	1.40106e-74	0.380258	0.435	0.182	8.28309e-71	1	Os01g0227100
Os02g0514500	2.01203e-74	0.534006	0.851	0.593	1.18951e-70	1	Os02g0514500
Os05g0504766	2.21314e-74	-0.652005	0.495	0.7	1.30841e-70	1	Os05g0504766
Os12g0576750.1	2.65631e-74	-0.853625	0.104	0.395	1.57041e-70	1	Os12g0576750
Os02g0250400	3.30516e-74	-0.539822	0.538	0.741	1.95401e-70	1	Os02g0250400
Os04g0583200	5.05366e-74	-0.671361	0.905	0.936	2.98772e-70	1	Os04g0583200
Os01g0587000	5.71055e-74	0.36783	0.644	0.335	3.37608e-70	1	Os01g0587000
Os06g0603300	7.89339e-74	0.276237	0.262	0.075	4.66657e-70	1	Os06g0603300
Os04g0612600	1.19871e-73	0.259302	0.299	0.094	7.0868e-70	1	Os04g0612600
Os08g0155900	1.21697e-73	-0.710183	0.197	0.486	7.19474e-70	1	Os08g0155900
Os03g0581800	1.35733e-73	0.376076	0.857	0.595	8.02456e-70	1	Os03g0581800
Os04g0103300	1.51531e-73	0.294963	0.354	0.128	8.95851e-70	1	Os04g0103300
Os05g0168500	1.91154e-73	0.254534	0.304	0.097	1.1301e-69	1	Os05g0168500
Os01g0915800	2.4785e-73	0.376288	0.553	0.268	1.46529e-69	1	Os01g0915800
Os11g0707800	2.4964e-73	0.378641	0.717	0.405	1.47587e-69	1	Os11g0707800
Os10g0577000.1	2.63157e-73	-0.580763	0.276	0.533	1.55578e-69	1	Os10g0577000
Os08g0549100	2.64095e-73	0.351586	0.497	0.223	1.56133e-69	1	Os08g0549100
Os05g0171900.1	5.57412e-73	0.592488	0.884	0.648	3.29542e-69	1	Os05g0171900
Os02g0580300	7.75252e-73	0.273902	0.344	0.12	4.58329e-69	1	Os02g0580300
Os02g0774200	1.20651e-72	-0.991087	0.352	0.604	7.13286e-69	1	Os02g0774200
Os09g0512800	2.87616e-72	0.480299	0.825	0.597	1.70039e-68	1	Os09g0512800
Os10g0528300.1	2.95672e-72	-1.29215	0.302	0.566	1.74801e-68	1	Os10g0528300
Os01g0126100	3.82585e-72	0.476607	0.233	0.063	2.26184e-68	1	Os01g0126100
Os01g0833200	3.94925e-72	0.277997	0.353	0.127	2.3348e-68	1	Os01g0833200
Os05g0494500	5.70127e-72	0.36844	0.597	0.303	3.37059e-68	1	Os05g0494500
Os02g0562600	7.56407e-72	0.306418	0.293	0.094	4.47188e-68	1	Os02g0562600
Os01g0373700.1	2.61465e-71	-0.907982	0.049	0.323	1.54578e-67	1	Os01g0373700
Os04g0382300	3.08752e-71	0.29544	0.335	0.118	1.82534e-67	1	Os04g0382300
Os02g0274100	3.43715e-71	0.408137	0.885	0.677	2.03204e-67	1	Os02g0274100
Os05g0223000	4.83993e-71	0.390122	0.495	0.224	2.86137e-67	1	Os05g0223000
Os12g0112250	7.86936e-71	-0.540662	0.426	0.63	4.65237e-67	1	Os12g0112250
Os01g0970700	8.71819e-71	0.356862	0.479	0.217	5.1542e-67	1	Os01g0970700
Os01g0254200.1	1.13133e-70	0.368469	0.877	0.603	6.68844e-67	1	Os01g0254200
Os06g0133800	1.37141e-70	0.321262	0.406	0.161	8.10778e-67	1	Os06g0133800
Os04g0430600	1.64616e-70	0.278789	0.28	0.088	9.73212e-67	1	Os04g0430600
Os09g0568900	1.70256e-70	0.369122	0.85	0.593	1.00655e-66	1	Os09g0568900
Os01g0143800	1.89253e-70	0.392817	0.583	0.3	1.11887e-66	1	Os01g0143800
Os10g0501500	3.82397e-70	0.364746	0.988	0.887	2.26073e-66	1	Os10g0501500
Os05g0381700	3.86742e-70	-0.521567	0.29	0.547	2.28642e-66	1	Os05g0381700
Os05g0104900	4.18087e-70	-0.557542	0.324	0.56	2.47173e-66	1	Os05g0104900
Os02g0634800	4.2152e-70	-0.427494	0.806	0.863	2.49202e-66	1	Os02g0634800
Os06g0147300.1	5.20655e-70	-0.982591	0.245	0.51	3.07811e-66	1	Os06g0147300
Os11g0156401	7.39349e-70	0.30039	0.301	0.1	4.37103e-66	1	Os11g0156401
Os07g0209100.1	2.52326e-69	-0.609332	0.052	0.318	1.49175e-65	1	Os07g0209100
Os03g0342900	2.63294e-69	0.46471	0.639	0.356	1.5566e-65	1	Os03g0342900
Os03g0783700	3.74302e-69	0.279089	0.413	0.165	2.21287e-65	1	Os03g0783700
Os01g0303000	6.93666e-69	0.650318	0.505	0.249	4.10095e-65	1	Os01g0303000
Os02g0715400	1.26501e-68	-0.547421	0.255	0.514	7.47873e-65	1	Os02g0715400
Os03g0663500.1	1.50496e-68	0.462272	0.474	0.217	8.89731e-65	1	Os03g0663500
Os08g0440500.1	1.91071e-68	0.400309	0.579	0.293	1.12961e-64	1	Os08g0440500
Os09g0572900	1.95348e-68	-0.458117	0.629	0.767	1.1549e-64	1	Os09g0572900
Os02g0750600	1.98937e-68	-0.476083	0.669	0.783	1.17612e-64	1	Os02g0750600
Os06g0529900	3.33488e-68	0.523203	0.427	0.187	1.97158e-64	1	Os06g0529900
Os04g0508300	3.57956e-68	0.453388	0.88	0.675	2.11624e-64	1	Os04g0508300
Os01g0781000	4.81096e-68	-0.485957	0.468	0.664	2.84424e-64	1	Os01g0781000
Os03g0225900	8.67993e-68	0.277512	0.118	0.017	5.13157e-64	1	Os03g0225900
Os01g0695800	2.03329e-67	-0.574485	0.461	0.663	1.20208e-63	1	Os01g0695800
Os08g0424200	2.41146e-67	0.362825	0.706	0.406	1.42565e-63	1	Os08g0424200
Os02g0175800	3.10798e-67	0.318616	0.963	0.856	1.83744e-63	1	Os02g0175800
Os03g0690000	3.20859e-67	0.294174	0.466	0.202	1.89692e-63	1	Os03g0690000
Os06g0142700	3.32647e-67	0.335369	0.636	0.34	1.96661e-63	1	Os06g0142700
Os09g0401300	3.84619e-67	0.325482	0.445	0.193	2.27387e-63	1	Os09g0401300
Os02g0753800	4.53857e-67	0.325001	0.429	0.18	2.6832e-63	1	Os02g0753800
Os07g0192000.1	7.20578e-67	-0.95273	0.34	0.59	4.26006e-63	1	Os07g0192000
Os09g0493600	8.12871e-67	0.338345	0.57	0.285	4.80569e-63	1	Os09g0493600
Os03g0780400	1.09928e-66	-0.407954	0.93	0.923	6.49894e-63	1	Os03g0780400
Os01g0305200	1.23414e-66	-0.557103	0.733	0.834	7.29625e-63	1	Os01g0305200
Os02g0121300	1.38524e-66	0.378188	0.455	0.201	8.18954e-63	1	Os02g0121300
Os12g0637100.1	1.73763e-66	0.575896	0.477	0.23	1.02729e-62	1	Os12g0637100
Os02g0310200	2.35592e-66	0.25388	0.318	0.111	1.39282e-62	1	Os02g0310200
Os05g0357200	2.76603e-66	0.327613	0.52	0.246	1.63527e-62	1	Os05g0357200
Os09g0237600	2.90219e-66	0.388873	0.653	0.372	1.71578e-62	1	Os09g0237600
Os03g0116200.1	2.96846e-66	0.437838	0.839	0.58	1.75495e-62	1	Os03g0116200
Os03g0389700.1	3.8467e-66	0.355998	0.343	0.128	2.27417e-62	1	Os03g0389700
Os03g0709000.1	3.94402e-66	-0.918439	0.751	0.827	2.33171e-62	1	Os03g0709000
Os02g0606800	3.96992e-66	0.267291	0.997	0.955	2.34701e-62	1	Os02g0606800
Os03g0192700.1	5.2295e-66	0.371362	0.608	0.312	3.09168e-62	1	Os03g0192700
Os04g0600200	6.43045e-66	-0.555923	0.688	0.802	3.80168e-62	1	Os04g0600200
Os09g0542200	1.11764e-65	0.348265	0.533	0.267	6.60748e-62	1	Os09g0542200
Os08g0112600	1.16969e-65	-0.402575	0.779	0.85	6.9152e-62	1	Os08g0112600
Os05g0461400.1	1.20216e-65	-0.546553	0.714	0.779	7.10719e-62	1	Os05g0461400
Os06g0606800	2.15964e-65	0.256113	0.293	0.099	1.27678e-61	1	Os06g0606800
Os05g0363200	2.39012e-65	0.428017	0.652	0.368	1.41304e-61	1	Os05g0363200
Os07g0557100	4.57068e-65	0.44178	0.811	0.566	2.70218e-61	1	Os07g0557100
Os03g0734500.1	5.54712e-65	-0.843058	0.504	0.706	3.27946e-61	1	Os03g0734500
Os08g0562600.1	7.20702e-65	-0.563971	0.757	0.856	4.26079e-61	1	Os08g0562600
Os08g0530400	8.32662e-65	0.278999	0.404	0.164	4.9227e-61	1	Os08g0530400
Os12g0511300	9.92855e-65	-0.473443	0.402	0.625	5.86976e-61	1	Os12g0511300
Os08g0507100	2.05864e-64	0.392451	0.205	0.055	1.21707e-60	1	Os08g0507100
Os06g0270900	2.39667e-64	0.382177	0.555	0.285	1.41691e-60	1	Os06g0270900
Os07g0621600	2.4239e-64	0.318744	0.475	0.216	1.43301e-60	1	Os07g0621600
Os05g0593000	2.56125e-64	0.368237	0.715	0.419	1.51421e-60	1	Os05g0593000
Os01g0954000.1	3.29524e-64	-0.687888	0.291	0.538	1.94814e-60	1	Os01g0954000
Os11g0707700	3.67988e-64	-0.441155	0.717	0.812	2.17555e-60	1	Os11g0707700
Os06g0725000	5.17476e-64	0.423966	0.776	0.504	3.05932e-60	1	Os06g0725000
Os09g0522200	5.57173e-64	0.550367	0.382	0.161	3.294e-60	1	Os09g0522200
Os03g0795800	6.15352e-64	-0.388279	0.9	0.936	3.63796e-60	1	Os03g0795800
Os04g0432600	7.04417e-64	0.30207	0.967	0.858	4.16451e-60	1	Os04g0432600
Os07g0538000	7.54895e-64	0.450314	0.482	0.235	4.46294e-60	1	Os07g0538000
Os02g0134200	8.68836e-64	-0.748657	0.491	0.704	5.13656e-60	1	Os02g0134200
Os05g0420600.1	1.14356e-63	0.265833	0.999	0.951	6.76075e-60	1	Os05g0420600
Os03g0830500	1.81642e-63	0.628649	0.618	0.353	1.07387e-59	1	Os03g0830500
Os02g0799600.1	1.87111e-63	0.580201	0.601	0.337	1.1062e-59	1	Os02g0799600
Os09g0420800	2.44737e-63	-0.426655	0.862	0.887	1.44688e-59	1	Os09g0420800
Os01g0605100	3.02591e-63	-0.740959	0.074	0.331	1.78892e-59	1	Os01g0605100
Os05g0122900	3.18429e-63	0.318659	0.912	0.715	1.88255e-59	1	Os05g0122900
Os04g0418000	3.19108e-63	0.346731	0.784	0.505	1.88656e-59	1	Os04g0418000
Os01g0812900	3.71076e-63	0.257294	0.313	0.112	2.1938e-59	1	Os01g0812900
Os07g0179600	3.92586e-63	0.606049	0.432	0.199	2.32097e-59	1	Os07g0179600
Os03g0811700	4.00527e-63	-0.39919	0.816	0.888	2.36791e-59	1	Os03g0811700
Os02g0525900	5.18982e-63	0.301894	0.475	0.215	3.06822e-59	1	Os02g0525900
Os04g0206500	6.10814e-63	-0.532657	0.076	0.333	3.61113e-59	1	Os04g0206500
Os03g0820600	6.24485e-63	0.288493	0.99	0.895	3.69195e-59	1	Os03g0820600
Os06g0724900	6.54879e-63	0.281983	0.392	0.159	3.87164e-59	1	Os06g0724900
Os08g0189200	8.32351e-63	0.856138	0.322	0.124	4.92086e-59	1	Os08g0189200
Os01g0313300	8.76593e-63	-0.534823	0.605	0.786	5.18242e-59	1	Os01g0313300
Os11g0700900	9.00117e-63	0.628082	0.598	0.343	5.32149e-59	1	Os11g0700900
Os01g0541800	1.04605e-62	0.331151	0.341	0.131	6.18425e-59	1	Os01g0541800
Os06g0731800	1.69376e-62	0.366119	0.632	0.353	1.00135e-58	1	Os06g0731800
Os02g0178400	1.98515e-62	0.265531	0.998	0.955	1.17362e-58	1	Os02g0178400
Os03g0440900	2.05621e-62	0.293855	0.974	0.9	1.21563e-58	1	Os03g0440900
Os01g0703600	2.50264e-62	0.289631	0.472	0.211	1.47956e-58	1	Os01g0703600
Os05g0156500.1	2.95171e-62	0.273536	0.405	0.168	1.74505e-58	1	Os05g0156500
Os04g0628100.1	3.09166e-62	-0.684603	0.778	0.865	1.82779e-58	1	Os04g0628100
Os01g0661500	3.17403e-62	-0.528974	0.171	0.427	1.87649e-58	1	Os01g0661500
Os05g0443400	3.47535e-62	0.258272	0.295	0.103	2.05463e-58	1	Os05g0443400
Os02g0194100.1	3.77244e-62	0.344026	0.597	0.313	2.23027e-58	1	Os02g0194100
Os04g0530600	5.04845e-62	0.330638	0.531	0.259	2.98464e-58	1	Os04g0530600
Os02g0105400	5.42176e-62	-0.795749	0.142	0.397	3.20534e-58	1	Os02g0105400
Os03g0156700	8.04619e-62	0.321857	0.506	0.245	4.75691e-58	1	Os03g0156700
Os10g0464000.1	1.3644e-61	-0.683613	0.148	0.402	8.06633e-58	1	Os10g0464000
Os01g0956200.1	1.69012e-61	0.371564	0.579	0.298	9.99197e-58	1	Os01g0956200
Os12g0149900	1.71912e-61	0.302179	0.377	0.153	1.01634e-57	1	Os12g0149900
Os05g0451300	1.75038e-61	0.320735	0.604	0.312	1.03483e-57	1	Os05g0451300
Os07g0119300	2.41675e-61	-0.63761	0.21	0.457	1.42878e-57	1	Os07g0119300
Os03g0661600.1	6.45086e-61	0.418179	0.54	0.277	3.81375e-57	1	Os03g0661600
Os11g0210300.1	6.52754e-61	-0.642584	0.37	0.596	3.85908e-57	1	Os11g0210300
Os01g0788400.1	7.30693e-61	-0.796588	0.074	0.319	4.31986e-57	1	Os01g0788400
Os01g0159300	1.20213e-60	-0.48359	0.683	0.794	7.10698e-57	1	Os01g0159300
Os08g0156033.1	1.48592e-60	-0.9672	0.106	0.358	8.78479e-57	1	Os08g0156033
Os02g0131300	1.58216e-60	0.313038	0.906	0.705	9.35375e-57	1	Os02g0131300
Os07g0671800	1.72612e-60	-0.406364	0.777	0.876	1.02048e-56	1	Os07g0671800
Os01g0871300	1.75532e-60	0.286056	0.382	0.158	1.03774e-56	1	Os01g0871300
Os03g0758800	2.74114e-60	0.340149	0.867	0.625	1.62056e-56	1	Os03g0758800
Os04g0537100	3.6095e-60	0.488084	0.458	0.224	2.13393e-56	1	Os04g0537100
Os05g0466600	3.76823e-60	-1.15607	0.527	0.703	2.22778e-56	1	Os05g0466600
Os03g0268400	4.43802e-60	0.275385	0.349	0.137	2.62376e-56	1	Os03g0268400
Os07g0598200	4.60019e-60	0.303966	0.467	0.215	2.71963e-56	1	Os07g0598200
Os09g0506000	6.81841e-60	0.313978	0.368	0.15	4.03104e-56	1	Os09g0506000
Os04g0137500	8.86156e-60	0.323388	0.725	0.437	5.23896e-56	1	Os04g0137500
Os04g0403901.1	9.45183e-60	-0.754291	0.135	0.384	5.58792e-56	1	Os04g0403901
Os03g0258200.1	1.38917e-59	-0.6706	0.526	0.708	8.21276e-56	1	Os03g0258200
Os01g0338000	1.48689e-59	0.313715	0.597	0.316	8.79051e-56	1	Os01g0338000
Os07g0170100	1.52436e-59	0.347996	0.673	0.39	9.01204e-56	1	Os07g0170100
Os06g0715500	2.6897e-59	0.336325	0.823	0.569	1.59015e-55	1	Os06g0715500
Os03g0266900	4.08012e-59	-2.16068	0.222	0.457	2.41217e-55	1	Os03g0266900
Os07g0194000	4.67509e-59	0.340513	0.786	0.528	2.76392e-55	1	Os07g0194000
Os11g0546900	5.93336e-59	0.341857	0.759	0.494	3.5078e-55	1	Os11g0546900
Os05g0419600	9.2762e-59	-0.474037	0.532	0.695	5.48409e-55	1	Os05g0419600
Os01g0766300	9.34061e-59	0.276412	0.398	0.168	5.52217e-55	1	Os01g0766300
Os03g0225100	9.49698e-59	0.343803	0.28	0.099	5.61461e-55	1	Os03g0225100
Os09g0412400	1.0228e-58	0.392251	0.293	0.108	6.04679e-55	1	Os09g0412400
Os03g0186800	1.53875e-58	-0.482393	0.341	0.545	9.09707e-55	1	Os03g0186800
Os02g0616600	2.09618e-58	-0.80201	0.153	0.398	1.23926e-54	1	Os02g0616600
Os06g0239700.1	2.2323e-58	-0.530141	0.27	0.497	1.31974e-54	1	Os06g0239700
Os01g0167400	2.29108e-58	-0.803542	0.168	0.416	1.35448e-54	1	Os01g0167400
Os02g0710900.1	3.27276e-58	0.371088	0.494	0.249	1.93485e-54	1	Os02g0710900
Os01g0809300	3.61221e-58	0.334812	0.824	0.59	2.13554e-54	1	Os01g0809300
Os06g0208700	4.44e-58	-0.5909	0.364	0.582	2.62493e-54	1	Os06g0208700
Os03g0255900	4.65521e-58	0.449144	0.392	0.173	2.75216e-54	1	Os03g0255900
Os08g0524600	9.21233e-58	0.325547	0.492	0.239	5.44633e-54	1	Os08g0524600
Os08g0557900	9.74473e-58	0.37547	0.965	0.852	5.76108e-54	1	Os08g0557900
Os03g0801900	1.0437e-57	-0.491696	0.581	0.723	6.17037e-54	1	Os03g0801900
Os05g0352800	1.11406e-57	0.261035	0.448	0.201	6.5863e-54	1	Os05g0352800
Os04g0270200	1.45729e-57	0.311875	0.756	0.472	8.61547e-54	1	Os04g0270200
Os09g0514600	1.51366e-57	0.337083	0.83	0.582	8.94873e-54	1	Os09g0514600
Os06g0694800	1.51956e-57	0.303781	0.432	0.199	8.98363e-54	1	Os06g0694800
Os06g0146600	1.85583e-57	-0.59086	0.118	0.37	1.09717e-53	1	Os06g0146600
Os02g0637000.1	1.96371e-57	-0.893152	0.25	0.486	1.16095e-53	1	Os02g0637000
Os02g0792800	2.38859e-57	0.351622	0.665	0.391	1.41214e-53	1	Os02g0792800
Os03g0122300.1	3.22358e-57	0.555062	0.489	0.258	1.90578e-53	1	Os03g0122300
Os12g0605800	5.0391e-57	0.313942	0.521	0.264	2.97912e-53	1	Os12g0605800
Os03g0241400	5.39617e-57	-0.532871	0.632	0.747	3.19022e-53	1	Os03g0241400
Os09g0497400	7.27609e-57	0.301769	0.629	0.349	4.30162e-53	1	Os09g0497400
Os02g0636700.1	1.06204e-56	-0.64096	0.462	0.646	6.27881e-53	1	Os02g0636700
Os09g0509200	1.07249e-56	0.318831	0.599	0.325	6.34058e-53	1	Os09g0509200
Os02g0694201	1.44797e-56	-0.476823	0.428	0.601	8.56042e-53	1	Os02g0694201
Os01g0332100	1.57823e-56	0.318271	0.402	0.179	9.33048e-53	1	Os01g0332100
Os04g0616300	1.64565e-56	0.334176	0.796	0.54	9.72907e-53	1	Os04g0616300
Os03g0263600.1	1.72904e-56	-0.548325	0.027	0.252	1.02221e-52	1	Os03g0263600
Os07g0141400	2.40257e-56	-0.645549	0.37	0.572	1.4204e-52	1	Os07g0141400
Os06g0354500	2.63001e-56	0.310129	0.482	0.238	1.55486e-52	1	Os06g0354500
Os07g0479200	2.76461e-56	0.303804	0.54	0.276	1.63444e-52	1	Os07g0479200
Os01g0839500.1	3.15336e-56	-0.837649	0.798	0.865	1.86426e-52	1	Os01g0839500
Os01g0191500	3.26634e-56	0.280153	0.446	0.207	1.93106e-52	1	Os01g0191500
Os05g0155500.1	3.48212e-56	-0.705667	0.508	0.653	2.05863e-52	1	Os05g0155500
Os06g0187900	5.93751e-56	0.280741	0.474	0.227	3.51026e-52	1	Os06g0187900
Os04g0585000	6.02202e-56	0.436613	0.389	0.176	3.56022e-52	1	Os04g0585000
Os01g0750100	6.94032e-56	0.331298	0.843	0.596	4.10312e-52	1	Os01g0750100
Os01g0348600	7.81583e-56	0.290487	0.481	0.232	4.62072e-52	1	Os01g0348600
Os06g0681400	8.84154e-56	-0.433061	0.978	0.988	5.22712e-52	1	Os06g0681400
Os01g0638000	9.9608e-56	-0.658861	0.057	0.288	5.88883e-52	1	Os01g0638000
Os06g0634300	1.27958e-55	0.368015	0.548	0.288	7.56489e-52	1	Os06g0634300
Os03g0319300	1.41458e-55	0.378715	0.845	0.623	8.363e-52	1	Os03g0319300
Os08g0109200	1.54174e-55	0.310632	0.401	0.181	9.11478e-52	1	Os08g0109200
Os03g0429800	1.9355e-55	0.301583	0.418	0.193	1.14427e-51	1	Os03g0429800
Os05g0440050.1	2.14663e-55	-0.590322	0.325	0.528	1.26909e-51	1	Os05g0440050
Os05g0119300	2.91621e-55	0.255225	1	0.997	1.72406e-51	1	Os05g0119300
Os08g0390000	3.09545e-55	0.301191	0.521	0.265	1.83003e-51	1	Os08g0390000
Os04g0688500	3.23574e-55	0.672196	0.225	0.074	1.91297e-51	1	Os04g0688500
Os11g0303800	5.21237e-55	-0.860125	0.216	0.449	3.08155e-51	1	Os11g0303800
Os02g0693500.1	5.40379e-55	-0.539521	0.091	0.324	3.19472e-51	1	Os02g0693500
Os01g0130900	6.14157e-55	0.282901	0.154	0.037	3.6309e-51	1	Os01g0130900
Os01g0339900	6.85094e-55	0.328421	0.608	0.346	4.05028e-51	1	Os01g0339900
Os04g0182800	7.41257e-55	0.356997	0.896	0.683	4.38231e-51	1	Os04g0182800
Os01g0534900	8.12658e-55	0.275341	0.304	0.117	4.80443e-51	1	Os01g0534900
Os01g0760000	8.70719e-55	0.432382	0.892	0.674	5.14769e-51	1	Os01g0760000
Os06g0133900	8.80039e-55	0.291724	0.531	0.268	5.20279e-51	1	Os06g0133900
Os01g0103600	1.14682e-54	0.287469	0.513	0.26	6.77997e-51	1	Os01g0103600
Os02g0177600	1.34207e-54	0.265271	0.339	0.138	7.93433e-51	1	Os02g0177600
Os12g0183100	1.44409e-54	0.349077	0.795	0.527	8.53746e-51	1	Os12g0183100
Os05g0106100	1.56959e-54	0.316427	0.693	0.411	9.2794e-51	1	Os05g0106100
Os07g0223400	1.62409e-54	0.323648	0.775	0.506	9.60162e-51	1	Os07g0223400
Os01g0855600	1.70594e-54	-0.956454	0.31	0.524	1.00855e-50	1	Os01g0855600
Os07g0523600	1.91453e-54	0.255439	0.209	0.063	1.13187e-50	1	Os07g0523600
Os01g0607200.1	2.10644e-54	0.39675	0.419	0.2	1.24533e-50	1	Os01g0607200
Os04g0435100	3.15226e-54	0.335736	0.558	0.302	1.86362e-50	1	Os04g0435100
Os03g0736700.1	3.26238e-54	-0.541752	0.202	0.429	1.92872e-50	1	Os03g0736700
Os04g0517100	6.29788e-54	0.532346	0.69	0.458	3.7233e-50	1	Os04g0517100
Os01g0930200	6.89144e-54	-0.472992	0.755	0.822	4.07422e-50	1	Os01g0930200
Os10g0576000	7.35202e-54	0.3036	0.87	0.65	4.34652e-50	1	Os10g0576000
Os04g0492400	7.69706e-54	-0.529963	0.277	0.496	4.5505e-50	1	Os04g0492400
Os01g0776700	1.07724e-53	-0.348445	0.899	0.93	6.36863e-50	1	Os01g0776700
Os11g0126900	1.08807e-53	0.345908	0.419	0.198	6.43267e-50	1	Os11g0126900
Os07g0585000	1.38706e-53	0.344235	0.502	0.259	8.20033e-50	1	Os07g0585000
Os12g0147800.1	2.02941e-53	0.557798	0.778	0.571	1.19979e-49	1	Os12g0147800
Os01g0796400	3.04778e-53	0.303929	0.66	0.389	1.80185e-49	1	Os01g0796400
Os05g0539700	3.46135e-53	-0.509269	0.574	0.709	2.04635e-49	1	Os05g0539700
Os06g0548200	5.06788e-53	0.2634	0.311	0.122	2.99613e-49	1	Os06g0548200
Os02g0161900	5.50504e-53	-0.499964	0.952	0.96	3.25458e-49	1	Os02g0161900
Os02g0682300	8.62511e-53	0.317752	0.346	0.145	5.09917e-49	1	Os02g0682300
Os11g0186200	8.97843e-53	0.347091	0.759	0.511	5.30805e-49	1	Os11g0186200
Os04g0486900	9.49402e-53	-0.454205	0.161	0.391	5.61286e-49	1	Os04g0486900
Os05g0400400	1.08393e-52	0.28779	0.925	0.79	6.40817e-49	1	Os05g0400400
Os08g0431500	1.39932e-52	0.282974	0.54	0.28	8.27279e-49	1	Os08g0431500
Os01g0900800	1.56625e-52	0.370974	0.753	0.497	9.25964e-49	1	Os01g0900800
Os02g0704500	1.66088e-52	0.328615	0.479	0.247	9.81911e-49	1	Os02g0704500
Os12g0633900.1	2.20018e-52	-0.696293	0.25	0.458	1.30075e-48	1	Os12g0633900
Os10g0521400	2.21897e-52	0.411405	0.371	0.165	1.31186e-48	1	Os10g0521400
Os03g0141000	2.4303e-52	0.261913	0.299	0.115	1.43679e-48	1	Os03g0141000
Os09g0133600	2.44882e-52	0.325162	0.762	0.507	1.44774e-48	1	Os09g0133600
Os06g0506600	2.82663e-52	-0.539869	0.982	0.989	1.6711e-48	1	Os06g0506600
Os01g0692000	3.12928e-52	-0.599227	0.146	0.376	1.85003e-48	1	Os01g0692000
Os03g0316900	3.8234e-52	0.28069	0.477	0.238	2.2604e-48	1	Os03g0316900
Os05g0489200.1	3.82566e-52	-0.531357	0.366	0.545	2.26173e-48	1	Os05g0489200
Os02g0605900	4.23693e-52	0.471885	0.977	0.936	2.50487e-48	1	Os02g0605900
Os11g0117900	1.15457e-51	0.262645	0.373	0.162	6.82582e-48	1	Os11g0117900
Os06g0146800	1.16659e-51	-0.862989	0.513	0.668	6.89685e-48	1	Os06g0146800
Os06g0644800	1.19937e-51	0.29287	0.654	0.381	7.09068e-48	1	Os06g0644800
Os07g0496000	2.51748e-51	0.305889	0.679	0.408	1.48834e-47	1	Os07g0496000
Os03g0835150.1	2.68598e-51	-0.60337	0.079	0.301	1.58795e-47	1	Os03g0835150
Os02g0126700	2.71465e-51	-0.44035	0.451	0.62	1.6049e-47	1	Os02g0126700
Os10g0417600.1	2.99654e-51	0.430276	0.839	0.633	1.77156e-47	1	Os10g0417600
Os09g0491740	3.50273e-51	0.32394	0.773	0.509	2.07081e-47	1	Os09g0491740
Os02g0168100	6.22086e-51	0.307652	0.942	0.748	3.67777e-47	1	Os02g0168100
Os02g0202200	8.95692e-51	0.294421	0.199	0.062	5.29533e-47	1	Os02g0202200
Os04g0449900	1.14866e-50	0.313173	0.62	0.358	6.7909e-47	1	Os04g0449900
Os04g0674700	1.29601e-50	0.322124	0.791	0.533	7.66202e-47	1	Os04g0674700
Os03g0200500	1.84952e-50	0.296197	0.418	0.197	1.09344e-46	1	Os03g0200500
Os03g0673100.1	1.93651e-50	-0.584856	0.961	0.958	1.14486e-46	1	Os03g0673100
Os07g0593400	2.4096e-50	-0.4031	0.6	0.72	1.42456e-46	1	Os07g0593400
Os02g0504500	2.95993e-50	0.30556	0.596	0.338	1.74991e-46	1	Os02g0504500
Os06g0713100	3.34718e-50	-0.43951	0.394	0.567	1.97885e-46	1	Os06g0713100
Os02g0129800	3.42075e-50	-0.989381	0.263	0.483	2.02235e-46	1	Os02g0129800
Os07g0597200	5.55453e-50	0.296591	0.687	0.411	3.28384e-46	1	Os07g0597200
Os06g0239200	6.31288e-50	-0.53804	0.188	0.405	3.73218e-46	1	Os06g0239200
Os11g0225500	6.31603e-50	0.265295	0.418	0.196	3.73404e-46	1	Os11g0225500
Os03g0123100	7.63485e-50	0.295636	0.935	0.781	4.51372e-46	1	Os03g0123100
Os01g0303600	1.03633e-49	-0.623254	0.123	0.346	6.1268e-46	1	Os01g0303600
Os07g0139400	1.49829e-49	0.256594	0.44	0.21	8.85789e-46	1	Os07g0139400
Os10g0396300	1.68415e-49	-0.602228	0.244	0.456	9.95672e-46	1	Os10g0396300
Os04g0649900	1.73859e-49	0.263218	0.441	0.212	1.02785e-45	1	Os04g0649900
Os06g0547400	2.85388e-49	0.630047	0.583	0.354	1.68721e-45	1	Os06g0547400
Os11g0103900	3.34941e-49	0.286038	0.57	0.317	1.98017e-45	1	Os11g0103900
Os12g0437800	4.68255e-49	0.354992	0.948	0.946	2.76832e-45	1	Os12g0437800
Os07g0275300	5.11514e-49	-0.440542	0.256	0.462	3.02407e-45	1	Os07g0275300
Os06g0530200	6.35322e-49	-0.374606	0.819	0.849	3.75602e-45	1	Os06g0530200
Os04g0629500	1.34527e-48	-0.456256	0.393	0.574	7.95326e-45	1	Os04g0629500
Os04g0613300	1.38988e-48	-0.515738	0.295	0.485	8.21698e-45	1	Os04g0613300
Os06g0602600	2.37061e-48	-0.427601	0.432	0.603	1.4015e-44	1	Os06g0602600
Os10g0457600	2.57267e-48	0.33521	0.557	0.31	1.52096e-44	1	Os10g0457600
Os09g0569100	3.29747e-48	-0.429868	0.377	0.553	1.94946e-44	1	Os09g0569100
Os03g0128700	3.3433e-48	-0.541289	0.446	0.599	1.97656e-44	1	Os03g0128700
Os11g0684000.1	3.47653e-48	0.393739	0.771	0.554	2.05532e-44	1	Os11g0684000
Os02g0526400	7.48931e-48	0.326935	0.696	0.434	4.42768e-44	1	Os02g0526400
Os08g0530000	8.02492e-48	0.254444	0.339	0.148	4.74433e-44	1	Os08g0530000
Os11g0181500	8.32927e-48	-0.384344	0.675	0.758	4.92426e-44	1	Os11g0181500
Os08g0410300	9.76736e-48	0.263364	0.244	0.089	5.77446e-44	1	Os08g0410300
Os02g0649800	1.10306e-47	0.528757	0.248	0.095	6.5213e-44	1	Os02g0649800
Os04g0527700	1.11813e-47	0.250726	0.556	0.3	6.61041e-44	1	Os04g0527700
Os12g0299700	1.25649e-47	0.26574	0.363	0.165	7.42838e-44	1	Os12g0299700
Os10g0551600	1.42385e-47	0.296958	0.676	0.419	8.4178e-44	1	Os10g0551600
Os01g0840100	1.51591e-47	-0.806819	0.309	0.507	8.96204e-44	1	Os01g0840100
Os10g0325400.1	1.53918e-47	-0.807778	0.025	0.221	9.09963e-44	1	Os10g0325400
Os01g0152700.1	2.04162e-47	-0.599963	0.563	0.684	1.20701e-43	1	Os01g0152700
Os07g0687200	2.11903e-47	0.345171	0.852	0.66	1.25277e-43	1	Os07g0687200
Os03g0794700	2.67578e-47	0.267404	0.459	0.229	1.58192e-43	1	Os03g0794700
Os03g0639300.1	2.96922e-47	-0.402251	0.046	0.248	1.7554e-43	1	Os03g0639300
Os02g0705400.1	3.5918e-47	-0.665098	0.805	0.844	2.12347e-43	1	Os02g0705400
Os09g0361400	3.6627e-47	0.312456	0.71	0.458	2.16539e-43	1	Os09g0361400
Os11g0182200	3.84054e-47	0.273908	0.24	0.087	2.27053e-43	1	Os11g0182200
Os01g0328400	8.29036e-47	0.267586	0.477	0.245	4.90126e-43	1	Os01g0328400
Os08g0138500	9.05475e-47	0.280481	0.879	0.647	5.35317e-43	1	Os08g0138500
Os05g0588800	1.31106e-46	-0.440927	0.022	0.215	7.75096e-43	1	Os05g0588800
Os08g0535800.1	1.60887e-46	-1.10941	0.18	0.384	9.51162e-43	1	Os08g0535800
Os01g0214500	1.96803e-46	-0.69845	0.433	0.605	1.1635e-42	1	Os01g0214500
Os01g0516600	2.12149e-46	0.282849	0.521	0.281	1.25422e-42	1	Os01g0516600
Os03g0774200	2.46803e-46	0.273626	0.537	0.296	1.4591e-42	1	Os03g0774200
Os03g0695600	5.09378e-46	-0.268428	0.966	0.969	3.01144e-42	1	Os03g0695600
Os05g0312600	5.52734e-46	0.365587	0.909	0.766	3.26777e-42	1	Os05g0312600
Os10g0490900.1	6.19095e-46	-0.58803	0.072	0.278	3.66009e-42	1	Os10g0490900
Os01g0131300.1	7.0361e-46	-0.418217	0.989	0.974	4.15974e-42	1	Os01g0131300
Os01g0267900	1.12611e-45	0.286167	0.835	0.599	6.65755e-42	1	Os01g0267900
Os07g0480800	1.58108e-45	0.337457	0.167	0.049	9.34734e-42	1	Os07g0480800
Os01g0188400	1.80062e-45	0.268189	0.413	0.203	1.06452e-41	1	Os01g0188400
Os09g0345000	2.05911e-45	-0.395901	0.205	0.413	1.21735e-41	1	Os09g0345000
Os03g0822200.1	2.15064e-45	0.271009	0.637	0.379	1.27146e-41	1	Os03g0822200
Os09g0274900	2.23497e-45	0.337433	0.451	0.238	1.32131e-41	1	Os09g0274900
Os04g0395800	2.72263e-45	0.290746	0.601	0.349	1.60962e-41	1	Os04g0395800
Os01g0107000	2.92175e-45	-0.412048	0.191	0.399	1.72734e-41	1	Os01g0107000
Os06g0714100	4.12779e-45	0.265629	0.525	0.285	2.44035e-41	1	Os06g0714100
Os11g0116300	4.34518e-45	0.345988	0.273	0.112	2.56887e-41	1	Os11g0116300
Os08g0475400	5.21778e-45	0.279794	0.619	0.37	3.08475e-41	1	Os08g0475400
Os03g0806900	5.99053e-45	0.27059	0.916	0.763	3.5416e-41	1	Os03g0806900
Os08g0559000	6.29542e-45	-0.428524	0.268	0.475	3.72185e-41	1	Os08g0559000
Os03g0278000	6.30204e-45	0.282822	0.651	0.39	3.72577e-41	1	Os03g0278000
Os06g0669400	6.96534e-45	0.299425	0.53	0.298	4.11791e-41	1	Os06g0669400
Os01g0105800	8.86096e-45	-0.435351	0.244	0.438	5.2386e-41	1	Os01g0105800
Os03g0701600	1.16115e-44	-0.411296	0.418	0.573	6.86474e-41	1	Os03g0701600
Os07g0498300	1.16524e-44	0.265983	0.622	0.374	6.88892e-41	1	Os07g0498300
Os08g0387050	1.22739e-44	-0.639341	0.225	0.43	7.25633e-41	1	Os08g0387050
Os01g0848900	1.73721e-44	0.511496	0.438	0.232	1.02704e-40	1	Os01g0848900
Os11g0425600	1.8165e-44	-0.309087	0.899	0.913	1.07392e-40	1	Os11g0425600
Os01g0950300	1.84629e-44	-0.558251	0.045	0.239	1.09152e-40	1	Os01g0950300
Os05g0108500	1.87532e-44	-0.411024	0.181	0.388	1.10869e-40	1	Os05g0108500
Os07g0635500	2.30357e-44	-0.744604	0.098	0.304	1.36187e-40	1	Os07g0635500
Os02g0244600	2.31331e-44	-0.362796	0.707	0.787	1.36763e-40	1	Os02g0244600
Os04g0449500	2.47045e-44	-0.416313	0.406	0.582	1.46053e-40	1	Os04g0449500
Os09g0103700	3.30036e-44	-0.376213	0.6	0.717	1.95117e-40	1	Os09g0103700
Os11g0673100	3.93901e-44	-0.39975	0.554	0.669	2.32874e-40	1	Os11g0673100
Os07g0657200	4.21947e-44	0.264475	0.512	0.278	2.49455e-40	1	Os07g0657200
Os03g0110300	4.24602e-44	-0.32657	0.783	0.84	2.51025e-40	1	Os03g0110300
Os01g0934100	4.56415e-44	-0.708379	0.791	0.84	2.69833e-40	1	Os01g0934100
Os01g0847200.1	4.95771e-44	-0.615443	0.262	0.445	2.931e-40	1	Os01g0847200
Os06g0318900.1	5.28786e-44	-0.7109	0.416	0.61	3.12618e-40	1	Os06g0318900
Os03g0254800	5.37226e-44	0.260495	0.509	0.272	3.17608e-40	1	Os03g0254800
Os07g0564500	5.81684e-44	-0.472761	0.057	0.249	3.43892e-40	1	Os07g0564500
Os09g0507400	6.90842e-44	-0.437531	0.35	0.531	4.08426e-40	1	Os09g0507400
Os02g0696500.1	8.68339e-44	0.340885	0.938	0.833	5.13362e-40	1	Os02g0696500
Os09g0560300	9.05406e-44	0.270375	0.593	0.346	5.35276e-40	1	Os09g0560300
Os03g0139200.1	9.25606e-44	-0.407444	0.082	0.279	5.47218e-40	1	Os03g0139200
Os04g0488700	9.27058e-44	-0.473251	0.16	0.364	5.48076e-40	1	Os04g0488700
Os01g0582600	9.92141e-44	-0.52285	0.714	0.776	5.86554e-40	1	Os01g0582600
Os07g0663800.1	1.03967e-43	0.466331	0.757	0.561	6.1465e-40	1	Os07g0663800
Os01g0233000.1	1.08592e-43	-0.584648	0.14	0.345	6.41997e-40	1	Os01g0233000
Os04g0485800	2.00777e-43	-0.443467	0.221	0.417	1.18699e-39	1	Os04g0485800
Os06g0131300	2.02483e-43	0.35318	0.935	0.847	1.19708e-39	1	Os06g0131300
Os01g0219000	2.12862e-43	-0.416107	0.211	0.42	1.25844e-39	1	Os01g0219000
Os11g0113300.1	2.40441e-43	-0.436659	0.72	0.78	1.42149e-39	1	Os11g0113300
Os04g0601700	2.81091e-43	0.291228	0.735	0.502	1.66181e-39	1	Os04g0601700
Os05g0185800	2.89519e-43	-0.395238	0.102	0.301	1.71163e-39	1	Os05g0185800
Os03g0215000	6.9709e-43	0.295052	0.717	0.476	4.12119e-39	1	Os03g0215000
Os10g0320400	1.46438e-42	0.285115	0.66	0.418	8.65743e-39	1	Os10g0320400
Os03g0119900.1	1.83218e-42	-1.76461	0.208	0.399	1.08318e-38	1	Os03g0119900
Os01g0949800.1	3.26148e-42	-0.515112	0.018	0.193	1.92819e-38	1	Os01g0949800
Os01g0681600	3.31036e-42	-0.384715	0.471	0.613	1.95708e-38	1	Os01g0681600
Os07g0622900	3.41284e-42	0.304092	0.585	0.357	2.01767e-38	1	Os07g0622900
Os03g0790500	4.53189e-42	0.3699	0.57	0.338	2.67925e-38	1	Os03g0790500
Os01g0688600	4.7695e-42	-0.40796	0.121	0.319	2.81973e-38	1	Os01g0688600
Os08g0100500	5.02396e-42	-0.387021	0.219	0.42	2.97017e-38	1	Os08g0100500
Os08g0412700	5.11226e-42	-0.491593	0.098	0.295	3.02237e-38	1	Os08g0412700
Os09g0413600	5.38491e-42	-0.394824	0.204	0.402	3.18356e-38	1	Os09g0413600
Os11g0592000	5.55219e-42	0.527267	0.524	0.316	3.28246e-38	1	Os11g0592000
Os01g0830500	6.23103e-42	-0.411266	0.126	0.322	3.68379e-38	1	Os01g0830500
Os05g0120200.1	8.03463e-42	-0.486529	0.35	0.534	4.75007e-38	1	Os05g0120200
Os09g0442400	8.81266e-42	-0.497035	0.119	0.314	5.21004e-38	1	Os09g0442400
Os03g0724500	1.28864e-41	-0.312651	0.857	0.924	7.61842e-38	1	Os03g0724500
Os11g0592100	1.79581e-41	0.450552	0.323	0.152	1.06168e-37	1	Os11g0592100
Os11g0147150	2.80344e-41	-0.63391	0.52	0.668	1.65739e-37	1	Os11g0147150
Os08g0377500.1	3.48622e-41	-0.591632	0.037	0.217	2.06105e-37	1	Os08g0377500
Os03g0708400	4.73969e-41	-0.462752	0.253	0.438	2.8021e-37	1	Os03g0708400
Os06g0255400	5.60434e-41	0.34849	0.281	0.121	3.31329e-37	1	Os06g0255400
Os06g0143100.1	6.30995e-41	-0.579303	0.087	0.28	3.73044e-37	1	Os06g0143100
Os11g0703400	8.06337e-41	-0.374016	0.682	0.765	4.76706e-37	1	Os11g0703400
Os09g0491772	1.11682e-40	-0.514902	0.36	0.524	6.60263e-37	1	Os09g0491772
Os05g0405900	1.39926e-40	-0.411002	0.23	0.413	8.27241e-37	1	Os05g0405900
Os03g0802500	1.7135e-40	-0.645598	0.224	0.425	1.01302e-36	1	Os03g0802500
Os08g0389700	2.37207e-40	0.308505	0.361	0.178	1.40237e-36	1	Os08g0389700
Os11g0212900	2.44057e-40	0.365659	0.437	0.239	1.44286e-36	1	Os11g0212900
Os09g0480600	2.80626e-40	0.343697	0.412	0.213	1.65906e-36	1	Os09g0480600
Os03g0188500	3.321e-40	-1.0791	0.22	0.409	1.96338e-36	1	Os03g0188500
Os05g0473300	3.9144e-40	-0.378229	0.095	0.289	2.31419e-36	1	Os05g0473300
Os03g0787600	3.98703e-40	0.297186	0.634	0.413	2.35713e-36	1	Os03g0787600
Os05g0559400	4.49417e-40	-0.386109	0.387	0.545	2.65695e-36	1	Os05g0559400
Os05g0163700	5.66791e-40	0.267232	0.951	0.809	3.35087e-36	1	Os05g0163700
Os04g0606800	5.69537e-40	0.265048	0.527	0.298	3.3671e-36	1	Os04g0606800
Os05g0456900	5.82175e-40	-0.592067	0.402	0.573	3.44182e-36	1	Os05g0456900
Os02g0661900	5.89868e-40	-0.414803	0.279	0.468	3.4873e-36	1	Os02g0661900
Os09g0422000	6.38623e-40	0.252275	0.246	0.1	3.77554e-36	1	Os09g0422000
Os05g0129300	6.50803e-40	-0.295089	0.97	0.983	3.84755e-36	1	Os05g0129300
Os05g0438600	6.65102e-40	0.291562	0.462	0.249	3.93208e-36	1	Os05g0438600
Os03g0794500.1	7.44519e-40	0.282275	0.893	0.71	4.4016e-36	1	Os03g0794500
Os05g0542700	8.46602e-40	-0.461211	0.227	0.41	5.00511e-36	1	Os05g0542700
Os09g0363500	9.06611e-40	-0.401364	0.164	0.358	5.35988e-36	1	Os09g0363500
Os02g0718100.1	9.72835e-40	0.531657	0.735	0.555	5.7514e-36	1	Os02g0718100
Os07g0597000	9.73526e-40	0.278229	0.918	0.774	5.75549e-36	1	Os07g0597000
Os02g0646200	1.33458e-39	-0.553357	0.361	0.538	7.89005e-36	1	Os02g0646200
Os01g0152900.1	1.3544e-39	-0.829559	0.317	0.49	8.00719e-36	1	Os01g0152900
Os01g0976700	1.39454e-39	-0.398999	0.08	0.264	8.24454e-36	1	Os01g0976700
Os03g0841700	1.49693e-39	-0.431424	0.476	0.62	8.84988e-36	1	Os03g0841700
Os01g0511100	1.5994e-39	0.288195	0.867	0.649	9.45563e-36	1	Os01g0511100
Os08g0252001	1.6727e-39	-0.418235	0.91	0.899	9.88903e-36	1	Os08g0252001
Os10g0539500	2.05003e-39	-0.65317	0.202	0.389	1.21198e-35	1	Os10g0539500
Os03g0224300	2.98786e-39	-0.418473	0.123	0.311	1.76643e-35	1	Os03g0224300
Os01g0631800.1	3.53877e-39	-0.886499	0.219	0.412	2.09212e-35	1	Os01g0631800
Os01g0797800	5.53683e-39	-0.348271	0.066	0.248	3.27337e-35	1	Os01g0797800
Os01g0758400	5.5411e-39	-0.359088	0.112	0.298	3.2759e-35	1	Os01g0758400
Os05g0301700	7.33251e-39	0.264272	0.65	0.42	4.33498e-35	1	Os05g0301700
Os03g0835900	7.37253e-39	0.465771	0.906	0.769	4.35864e-35	1	Os03g0835900
Os04g0674400.1	8.25368e-39	-0.516522	0.821	0.838	4.87957e-35	1	Os04g0674400
Os02g0601800	9.84189e-39	-0.413049	0.56	0.676	5.81853e-35	1	Os02g0601800
Os06g0166900	1.01841e-38	-0.383567	0.18	0.366	6.02086e-35	1	Os06g0166900
Os06g0320000	1.02797e-38	0.260756	0.773	0.547	6.07738e-35	1	Os06g0320000
Os06g0158000.1	1.41084e-38	0.289758	0.758	0.533	8.34091e-35	1	Os06g0158000
Os07g0575900	1.58179e-38	0.256665	0.436	0.233	9.35154e-35	1	Os07g0575900
Os09g0322000	1.945e-38	0.258654	0.483	0.27	1.14988e-34	1	Os09g0322000
Os05g0292700.1	2.51816e-38	-0.384866	0.913	0.907	1.48874e-34	1	Os05g0292700
Os07g0568600	2.68355e-38	-0.476782	0.286	0.459	1.58652e-34	1	Os07g0568600
Os06g0216300	4.08369e-38	-0.573643	0.756	0.844	2.41428e-34	1	Os06g0216300
Os11g0199700	6.19756e-38	-0.345823	0.505	0.637	3.664e-34	1	Os11g0199700
Os12g0621300	6.69814e-38	-0.351669	0.07	0.249	3.95994e-34	1	Os12g0621300
Os07g0545400.1	6.81804e-38	-0.664085	0.817	0.866	4.03083e-34	1	Os07g0545400
Os02g0740400	7.04319e-38	0.377083	0.722	0.514	4.16394e-34	1	Os02g0740400
Os03g0805400	7.28768e-38	-0.42173	0.16	0.344	4.30848e-34	1	Os03g0805400
Os01g0797600	9.00003e-38	-0.566898	0.194	0.388	5.32082e-34	1	Os01g0797600
Os03g0131000	1.24744e-37	-0.49033	0.243	0.417	7.37484e-34	1	Os03g0131000
Os05g0119200.1	1.97319e-37	-0.457747	0.789	0.826	1.16655e-33	1	Os05g0119200
Os10g0207400	2.0865e-37	-0.547053	0.519	0.646	1.23354e-33	1	Os10g0207400
Os08g0508000	2.44981e-37	0.368729	0.597	0.386	1.44833e-33	1	Os08g0508000
Os08g0558100	2.55882e-37	-0.47411	0.537	0.665	1.51278e-33	1	Os08g0558100
Os08g0109300	2.68935e-37	-0.323548	0.846	0.875	1.58995e-33	1	Os08g0109300
Os12g0631200	3.07347e-37	-0.324178	0.088	0.266	1.81703e-33	1	Os12g0631200
Os05g0105200.1	4.38465e-37	-0.44576	0.27	0.433	2.59221e-33	1	Os05g0105200
Os01g0166100	4.71707e-37	-0.352329	0.446	0.593	2.78873e-33	1	Os01g0166100
Os01g0925400.1	4.78098e-37	-0.789203	0.211	0.391	2.82652e-33	1	Os01g0925400
Os03g0123800	7.76355e-37	-0.513463	0.46	0.594	4.58981e-33	1	Os03g0123800
Os07g0549900	8.28423e-37	-0.991579	0.361	0.506	4.89763e-33	1	Os07g0549900
Os02g0763200	9.87826e-37	0.259262	0.651	0.42	5.84003e-33	1	Os02g0763200
Os01g0153100.1	9.94963e-37	-0.704819	0.826	0.858	5.88222e-33	1	Os01g0153100
Os04g0543200	1.03452e-36	-0.401774	0.333	0.498	6.11605e-33	1	Os04g0543200
Os07g0609000	1.51481e-36	0.254676	0.83	0.615	8.95557e-33	1	Os07g0609000
Os09g0372900	1.8074e-36	-0.361221	0.158	0.337	1.06853e-32	1	Os09g0372900
Os03g0791800	1.92221e-36	0.258536	0.887	0.703	1.13641e-32	1	Os03g0791800
Os01g0628000	2.82164e-36	-0.380963	0.107	0.292	1.66815e-32	1	Os01g0628000
Os01g0814400	3.10546e-36	-0.388776	0.669	0.755	1.83595e-32	1	Os01g0814400
Os02g0650500	5.58246e-36	-0.354743	0.119	0.295	3.30035e-32	1	Os02g0650500
Os04g0605100.1	8.15916e-36	0.312205	0.788	0.599	4.82369e-32	1	Os04g0605100
Os08g0500200	8.88737e-36	-0.38669	0.424	0.561	5.25421e-32	1	Os08g0500200
Os03g0760200	8.88891e-36	-0.510769	0.091	0.268	5.25512e-32	1	Os03g0760200
Os12g0123700	9.90691e-36	0.295935	0.738	0.522	5.85696e-32	1	Os12g0123700
Os03g0855600	1.22438e-35	0.250783	0.678	0.454	7.23852e-32	1	Os03g0855600
Os07g0110900	1.34217e-35	-0.428468	0.679	0.731	7.93489e-32	1	Os07g0110900
Os03g0819900	1.51672e-35	0.250643	0.835	0.642	8.96686e-32	1	Os03g0819900
Os09g0571200	1.89486e-35	0.356759	0.697	0.513	1.12024e-31	1	Os09g0571200
Os08g0314933	2.32274e-35	-0.944532	0.435	0.589	1.3732e-31	1	Os08g0314933
Os01g0758200.1	2.34472e-35	-0.524697	0.263	0.427	1.3862e-31	1	Os01g0758200
Os02g0634500	3.09991e-35	0.295571	0.949	0.874	1.83267e-31	1	Os02g0634500
Os07g0693600	3.2474e-35	-0.339262	0.118	0.291	1.91986e-31	1	Os07g0693600
Os04g0659300	3.25692e-35	0.502604	0.656	0.451	1.92549e-31	1	Os04g0659300
Os01g0173900	3.7161e-35	-0.392207	0.128	0.305	2.19696e-31	1	Os01g0173900
Os03g0285200	3.98434e-35	-0.531501	0.084	0.261	2.35554e-31	1	Os03g0285200
Os06g0133400.1	4.63418e-35	0.397887	0.714	0.531	2.73973e-31	1	Os06g0133400
Os03g0698500	6.24573e-35	-0.429211	0.435	0.552	3.69248e-31	1	Os03g0698500
Os04g0592600	6.40345e-35	-0.367924	0.163	0.339	3.78572e-31	1	Os04g0592600
Os01g0842200	7.63658e-35	-0.341512	0.071	0.241	4.51474e-31	1	Os01g0842200
Os03g0717900	8.7936e-35	-0.359114	0.534	0.648	5.19878e-31	1	Os03g0717900
Os12g0629700	1.16156e-34	0.576691	0.177	0.065	6.86715e-31	1	Os12g0629700
Os10g0472400	1.34148e-34	-0.306373	0.028	0.18	7.93085e-31	1	Os10g0472400
Os03g0189100	1.44871e-34	-0.451044	0.142	0.312	8.56478e-31	1	Os03g0189100
Os06g0139800	1.46967e-34	-0.415213	0.097	0.268	8.68869e-31	1	Os06g0139800
Os01g0678900	1.71427e-34	-0.719738	0.256	0.418	1.01348e-30	1	Os01g0678900
Os03g0116800	2.56887e-34	-0.333563	0.171	0.347	1.51872e-30	1	Os03g0116800
Os03g0344700	3.18563e-34	-0.361322	0.251	0.42	1.88334e-30	1	Os03g0344700
Os10g0502600	3.40772e-34	0.252076	0.662	0.436	2.01465e-30	1	Os10g0502600
Os07g0204100	3.41468e-34	-0.361531	0.148	0.325	2.01876e-30	1	Os07g0204100
Os04g0580300	3.49037e-34	-0.348931	0.082	0.249	2.0635e-30	1	Os04g0580300
Os02g0580800	6.75026e-34	-0.339809	0.222	0.392	3.99075e-30	1	Os02g0580800
Os05g0516400	8.26679e-34	-0.326917	0.074	0.237	4.88732e-30	1	Os05g0516400
Os10g0574700.1	1.03501e-33	-0.479427	0.329	0.482	6.11898e-30	1	Os10g0574700
Os01g0971100.1	1.10941e-33	-0.357357	0.012	0.155	6.55884e-30	1	Os01g0971100
Os04g0678400	1.34931e-33	-0.502291	0.102	0.269	7.97714e-30	1	Os04g0678400
Os05g0395400	1.54167e-33	-0.385179	0.113	0.281	9.11434e-30	1	Os05g0395400
Os01g0754500	1.68313e-33	-0.330446	0.312	0.469	9.95069e-30	1	Os01g0754500
Os07g0409100	1.71331e-33	-0.372704	0.299	0.454	1.01291e-29	1	Os07g0409100
Os12g0433700.1	1.72742e-33	-0.518418	0.018	0.162	1.02125e-29	1	Os12g0433700
Os03g0821300.1	2.26999e-33	0.250838	0.674	0.457	1.34202e-29	1	Os03g0821300
Os05g0408300	2.78058e-33	-0.371189	0.228	0.39	1.64388e-29	1	Os05g0408300
Os09g0539500	3.20842e-33	-0.381734	0.439	0.568	1.89682e-29	1	Os09g0539500
Os09g0370200	3.40088e-33	-0.320928	0.152	0.326	2.0106e-29	1	Os09g0370200
Os10g0559500	4.34239e-33	0.25762	0.677	0.451	2.56722e-29	1	Os10g0559500
Os02g0629000.1	4.46979e-33	-0.563018	0.543	0.656	2.64254e-29	1	Os02g0629000
Os02g0672500	8.75822e-33	-0.338052	0.094	0.26	5.17786e-29	1	Os02g0672500
Os12g0230100.1	1.30188e-32	-0.41795	0.695	0.747	7.69672e-29	1	Os12g0230100
Os01g0843700.1	1.44425e-32	-0.752461	0.032	0.179	8.53839e-29	1	Os01g0843700
Os01g0153300.1	1.53007e-32	-0.784631	0.498	0.612	9.04575e-29	1	Os01g0153300
Os08g0154600	1.56393e-32	-0.342266	0.405	0.541	9.24594e-29	1	Os08g0154600
Os12g0110100	1.5731e-32	-0.376245	0.139	0.3	9.30019e-29	1	Os12g0110100
Os07g0195100	2.0403e-32	0.273208	0.775	0.579	1.20622e-28	1	Os07g0195100
Os06g0168600	3.39791e-32	-0.473334	0.046	0.198	2.00884e-28	1	Os06g0168600
Os11g0130900	4.82987e-32	-0.351488	0.358	0.509	2.85542e-28	1	Os11g0130900
Os03g0296300	7.87554e-32	-0.38157	0.264	0.427	4.65602e-28	1	Os03g0296300
Os06g0248600.1	8.27195e-32	-0.82567	0.22	0.387	4.89038e-28	1	Os06g0248600
Os08g0136700.1	8.87901e-32	0.398712	0.239	0.107	5.24927e-28	1	Os08g0136700
Os08g0500700	9.23509e-32	-0.938024	0.668	0.727	5.45979e-28	1	Os08g0500700
Os03g0820500	9.79494e-32	-0.434921	0.308	0.471	5.79077e-28	1	Os03g0820500
Os06g0154900	1.03593e-31	-0.337171	0.176	0.337	6.1244e-28	1	Os06g0154900
Os01g0207400	1.20895e-31	0.258307	0.232	0.102	7.14732e-28	1	Os01g0207400
Os04g0194500	1.34786e-31	0.269419	0.625	0.409	7.96854e-28	1	Os04g0194500
Os06g0218100	1.90117e-31	-0.343185	0.34	0.483	1.12397e-27	1	Os06g0218100
Os06g0664300.1	2.41831e-31	-0.402698	0.217	0.369	1.42971e-27	1	Os06g0664300
Os07g0241700	2.68773e-31	-0.332668	0.117	0.282	1.58899e-27	1	Os07g0241700
Os03g0300600	3.33257e-31	0.263756	0.6	0.392	1.97022e-27	1	Os03g0300600
Os06g0728700	4.04438e-31	-0.2951	0.056	0.208	2.39104e-27	1	Os06g0728700
Os01g0959100.1	4.41283e-31	-0.695561	0.597	0.704	2.60886e-27	1	Os01g0959100
Os08g0537900	5.66713e-31	0.256632	0.441	0.254	3.35041e-27	1	Os08g0537900
Os01g0783500	5.89518e-31	-0.345185	0.153	0.31	3.48523e-27	1	Os01g0783500
Os03g0764600	9.42386e-31	-0.362539	0.777	0.843	5.57139e-27	1	Os03g0764600
Os09g0538200	1.04511e-30	-0.291927	0.638	0.714	6.17868e-27	1	Os09g0538200
Os09g0243200	1.06152e-30	-0.605479	0.621	0.69	6.27573e-27	1	Os09g0243200
Os04g0600300	1.17827e-30	-0.495896	0.063	0.216	6.9659e-27	1	Os04g0600300
Os02g0790500	1.23579e-30	-0.336315	0.806	0.841	7.30601e-27	1	Os02g0790500
Os03g0170400	1.36355e-30	-0.345396	0.215	0.373	8.06131e-27	1	Os03g0170400
Os08g0439900	1.39119e-30	-0.300515	0.119	0.283	8.22469e-27	1	Os08g0439900
Os10g0544900	1.69034e-30	-0.318035	0.462	0.584	9.99329e-27	1	Os10g0544900
Os02g0557100	1.87226e-30	-0.320764	0.518	0.627	1.10688e-26	1	Os02g0557100
Os01g0835900	2.31578e-30	-1.14885	0.417	0.536	1.36909e-26	1	Os01g0835900
Os02g0173800	2.94844e-30	-0.308978	0.704	0.753	1.74312e-26	1	Os02g0173800
Os06g0731400	2.95242e-30	-0.340506	0.414	0.538	1.74547e-26	1	Os06g0731400
Os03g0429000	3.07164e-30	-0.38171	0.471	0.604	1.81595e-26	1	Os03g0429000
Os05g0574300.1	3.59832e-30	-0.8971	0.461	0.586	2.12733e-26	1	Os05g0574300
Os06g0260000	3.98532e-30	-0.370497	0.483	0.612	2.35612e-26	1	Os06g0260000
Os01g0736900	4.82117e-30	-0.313464	0.684	0.761	2.85027e-26	1	Os01g0736900
Os01g0508100	5.32084e-30	-0.356874	0.039	0.181	3.14568e-26	1	Os01g0508100
Os01g0188100.1	7.15052e-30	-0.430577	0.285	0.427	4.22739e-26	1	Os01g0188100
Os05g0595100	9.90388e-30	0.270588	0.812	0.628	5.85518e-26	1	Os05g0595100
Os01g0786900	1.22251e-29	-0.322008	0.156	0.309	7.2275e-26	1	Os01g0786900
Os01g0270100	1.24477e-29	-0.305133	0.801	0.805	7.35906e-26	1	Os01g0270100
Os10g0478300	1.28862e-29	0.300129	0.392	0.223	7.61833e-26	1	Os10g0478300
Os02g0669100.1	1.65329e-29	-1.25267	0.087	0.238	9.77425e-26	1	Os02g0669100
Os10g0447100	1.86148e-29	-0.372969	0.457	0.563	1.1005e-25	1	Os10g0447100
Os09g0367700.1	1.95506e-29	-0.79859	0.072	0.223	1.15583e-25	1	Os09g0367700
Os04g0240100	2.06186e-29	-0.331105	0.97	0.941	1.21897e-25	1	Os04g0240100
Os03g0326500	2.15463e-29	-0.373748	0.485	0.586	1.27382e-25	1	Os03g0326500
Os12g0478100.1	3.00522e-29	-0.596686	0.251	0.42	1.77668e-25	1	Os12g0478100
Os01g0805700	4.6451e-29	-0.297645	0.103	0.255	2.74618e-25	1	Os01g0805700
Os01g0841600	6.74608e-29	-0.394282	0.675	0.729	3.98828e-25	1	Os01g0841600
Os04g0253000	6.86889e-29	-0.884341	0.144	0.304	4.06089e-25	1	Os04g0253000
Os04g0540200	8.17678e-29	-0.364856	0.416	0.558	4.83411e-25	1	Os04g0540200
Os06g0661766	8.75437e-29	-0.465388	0.801	0.824	5.17559e-25	1	Os06g0661766
Os11g0175400.1	9.22446e-29	-0.430031	0.196	0.353	5.4535e-25	1	Os11g0175400
Os03g0800700	1.10033e-28	-0.35744	0.789	0.807	6.50512e-25	1	Os03g0800700
Os10g0557900	1.10486e-28	-0.314109	0.037	0.173	6.53194e-25	1	Os10g0557900
Os08g0434300	1.1891e-28	0.265606	0.636	0.44	7.02993e-25	1	Os08g0434300
Os04g0661200	1.23925e-28	-0.262635	0.064	0.208	7.32646e-25	1	Os04g0661200
Os01g0210500.1	1.32317e-28	0.274094	0.569	0.376	7.82259e-25	1	Os01g0210500
Os06g0662550	1.83663e-28	-0.649216	0.069	0.216	1.08582e-24	1	Os06g0662550
Os08g0109900	2.01681e-28	-0.317076	0.335	0.468	1.19234e-24	1	Os08g0109900
Os06g0133500.1	2.02988e-28	-0.624295	0.431	0.568	1.20007e-24	1	Os06g0133500
Os02g0684400	2.1906e-28	-0.548357	0.645	0.72	1.29509e-24	1	Os02g0684400
Os04g0403400.1	2.61042e-28	-0.484431	0.037	0.173	1.54328e-24	1	Os04g0403400
Os02g0468400	2.61726e-28	-0.313607	0.256	0.406	1.54732e-24	1	Os02g0468400
Os03g0675700	2.70303e-28	-0.333546	0.336	0.471	1.59803e-24	1	Os03g0675700
Os02g0125300	2.71242e-28	-0.401579	0.713	0.77	1.60358e-24	1	Os02g0125300
Os11g0621500	3.04153e-28	-0.325255	0.094	0.241	1.79815e-24	1	Os11g0621500
Os10g0545800	3.09949e-28	-0.438057	0.463	0.56	1.83242e-24	1	Os10g0545800
Os04g0608800	3.25321e-28	-0.350616	0.342	0.483	1.9233e-24	1	Os04g0608800
Os05g0545400	4.5496e-28	-0.347558	0.038	0.173	2.68973e-24	1	Os05g0545400
Os03g0815800	4.87138e-28	-0.342965	0.273	0.419	2.87996e-24	1	Os03g0815800
Os12g0128600	5.13533e-28	-0.330007	0.367	0.505	3.03601e-24	1	Os12g0128600
Os01g0801100	5.17714e-28	-0.314075	0.195	0.345	3.06072e-24	1	Os01g0801100
Os04g0567700	5.4366e-28	-0.479676	0.394	0.515	3.21412e-24	1	Os04g0567700
Os05g0117864	6.01704e-28	-0.319645	0.19	0.343	3.55727e-24	1	Os05g0117864
Os02g0764700	6.83704e-28	0.285973	0.277	0.139	4.04206e-24	1	Os02g0764700
Os01g0974100.1	7.76411e-28	-0.397918	0.015	0.137	4.59014e-24	1	Os01g0974100
Os02g0690200	8.30204e-28	-0.332561	0.417	0.541	4.90816e-24	1	Os02g0690200
Os01g0734800	8.85404e-28	-0.323387	0.04	0.175	5.23451e-24	1	Os01g0734800
Os03g0724600	1.04594e-27	-0.369119	0.082	0.229	6.18359e-24	1	Os03g0724600
Os05g0279400	1.09418e-27	-0.31707	0.227	0.372	6.46878e-24	1	Os05g0279400
Os01g0857700	1.93878e-27	-0.30678	0.549	0.621	1.14621e-23	1	Os01g0857700
Os09g0454600	1.94287e-27	-0.346955	0.442	0.558	1.14862e-23	1	Os09g0454600
Os03g0390600	2.25113e-27	-0.258249	0.927	0.92	1.33087e-23	1	Os03g0390600
Os06g0144000	2.30592e-27	-0.291214	0.142	0.293	1.36326e-23	1	Os06g0144000
Os02g0606900	2.48586e-27	-0.258874	0.034	0.165	1.46964e-23	1	Os02g0606900
Os07g0545800	2.9026e-27	-0.487501	0.228	0.37	1.71602e-23	1	Os07g0545800
Os03g0172100.1	3.15538e-27	-0.431963	0.296	0.448	1.86546e-23	1	Os03g0172100
Os08g0296900	4.90647e-27	-0.296698	0.104	0.25	2.90071e-23	1	Os08g0296900
Os03g0322200	5.258e-27	-0.405337	0.671	0.724	3.10853e-23	1	Os03g0322200
Os11g0120000	5.51494e-27	-0.306639	0.07	0.209	3.26043e-23	1	Os11g0120000
Os01g0357900	6.42067e-27	0.305079	0.875	0.765	3.7959e-23	1	Os01g0357900
Os08g0518100	6.71715e-27	-0.305551	0.506	0.605	3.97118e-23	1	Os08g0518100
Os09g0512900	6.97282e-27	-0.261593	0.799	0.815	4.12233e-23	1	Os09g0512900
Os01g0955100	9.08294e-27	-1.10441	0.255	0.391	5.36984e-23	1	Os01g0955100
Os01g0580800	1.07318e-26	-0.342195	0.258	0.401	6.34463e-23	1	Os01g0580800
Os02g0133000	1.30475e-26	-0.303497	0.158	0.301	7.7137e-23	1	Os02g0133000
Os03g0271200	1.31731e-26	-0.289164	0.069	0.205	7.78791e-23	1	Os03g0271200
Os03g0663400	1.53566e-26	0.276814	0.639	0.451	9.07884e-23	1	Os03g0663400
Os02g0611200.1	1.57304e-26	-0.350313	0.381	0.517	9.29984e-23	1	Os02g0611200
Os07g0164800.1	1.95396e-26	-0.613177	0.552	0.653	1.15518e-22	1	Os07g0164800
Os09g0491644	2.66341e-26	-0.327689	0.32	0.447	1.57461e-22	1	Os09g0491644
Os10g0528200	2.8141e-26	-0.446882	0.182	0.333	1.66369e-22	1	Os10g0528200
Os03g0757600.1	3.19904e-26	-0.384281	0.112	0.257	1.89127e-22	1	Os03g0757600
Os01g0585200	5.85934e-26	-0.312529	0.052	0.182	3.46404e-22	1	Os01g0585200
Os03g0761100.1	6.07853e-26	-0.381142	0.772	0.793	3.59363e-22	1	Os03g0761100
Os01g0559300	7.68758e-26	-0.314332	0.408	0.513	4.5449e-22	1	Os01g0559300
Os03g0639600	9.63177e-26	-0.318872	0.466	0.569	5.6943e-22	1	Os03g0639600
Os07g0294800	9.71785e-26	-0.319532	0.437	0.544	5.74519e-22	1	Os07g0294800
Os01g0783700.1	1.24756e-25	-0.537904	0.037	0.161	7.37556e-22	1	Os01g0783700
Os10g0505500	1.35028e-25	-0.558488	0.082	0.221	7.98285e-22	1	Os10g0505500
Os09g0253000	1.43643e-25	-0.284014	0.831	0.824	8.49217e-22	1	Os09g0253000
Os08g0564800	1.44401e-25	-0.323334	0.395	0.498	8.537e-22	1	Os08g0564800
Os05g0458400	1.49754e-25	-0.297626	0.44	0.543	8.85347e-22	1	Os05g0458400
Os04g0660100	1.54269e-25	-0.354825	0.347	0.468	9.12039e-22	1	Os04g0660100
Os02g0697300	1.56293e-25	-0.275763	0.79	0.8	9.24005e-22	1	Os02g0697300
Os02g0618100	1.63147e-25	0.279565	0.921	0.793	9.64523e-22	1	Os02g0618100
Os08g0374100	1.86753e-25	-0.273983	0.542	0.632	1.10409e-21	1	Os08g0374100
Os01g0149600.1	2.20774e-25	-0.555247	0.626	0.696	1.30521e-21	1	Os01g0149600
Os03g0213100.1	2.88097e-25	0.268883	0.763	0.59	1.70323e-21	1	Os03g0213100
Os01g0719000	3.05981e-25	-0.262092	0.012	0.122	1.80896e-21	1	Os01g0719000
Os10g0491000	3.14409e-25	-0.486129	0.458	0.573	1.85878e-21	1	Os10g0491000
Os03g0638200	3.29977e-25	-0.317658	0.32	0.46	1.95083e-21	1	Os03g0638200
Os04g0113350	3.42726e-25	-0.324361	0.06	0.19	2.0262e-21	1	Os04g0113350
Os01g0739500.1	3.60074e-25	-0.469763	0.527	0.654	2.12876e-21	1	Os01g0739500
Os05g0455600	3.69221e-25	-0.29115	0.538	0.611	2.18284e-21	1	Os05g0455600
Os07g0522900.1	3.81406e-25	-0.333215	0.332	0.458	2.25487e-21	1	Os07g0522900
Os06g0559400	5.31362e-25	-0.334966	0.15	0.296	3.14141e-21	1	Os06g0559400
Os03g0304400	5.64773e-25	-0.265951	0.13	0.276	3.33894e-21	1	Os03g0304400
Os10g0561400	7.22071e-25	-0.296639	0.553	0.629	4.26888e-21	1	Os10g0561400
Os06g0101300	1.05433e-24	-0.288276	0.204	0.345	6.2332e-21	1	Os06g0101300
Os06g0282900	1.15882e-24	-0.539897	0.189	0.331	6.85094e-21	1	Os06g0282900
Os07g0230700	1.21397e-24	-0.336467	0.178	0.32	7.17701e-21	1	Os07g0230700
Os02g0465900	1.37511e-24	0.27294	0.869	0.703	8.12964e-21	1	Os02g0465900
Os03g0410300	1.41459e-24	-0.362445	0.315	0.432	8.36303e-21	1	Os03g0410300
Os12g0287200	1.48904e-24	-0.252236	0.722	0.759	8.80323e-21	1	Os12g0287200
Os12g0636200.1	1.81738e-24	-0.283459	0.079	0.212	1.07443e-20	1	Os12g0636200
Os01g0966500	2.0228e-24	-0.298745	0.487	0.571	1.19588e-20	1	Os01g0966500
Os08g0453200	2.12225e-24	0.288808	0.687	0.497	1.25467e-20	1	Os08g0453200
Os11g0483600	2.13695e-24	-0.31119	0.421	0.531	1.26336e-20	1	Os11g0483600
Os08g0224100	2.19668e-24	-0.276902	0.183	0.324	1.29868e-20	1	Os08g0224100
Os01g0175100	2.48425e-24	0.250423	0.749	0.587	1.46869e-20	1	Os01g0175100
Os07g0647400	2.50117e-24	-0.294836	0.152	0.291	1.47869e-20	1	Os07g0647400
Os06g0701300	3.21408e-24	-0.301178	0.355	0.478	1.90016e-20	1	Os06g0701300
Os04g0578000	3.31383e-24	-0.46427	0.147	0.289	1.95914e-20	1	Os04g0578000
Os03g0240600	3.37015e-24	-0.600817	0.091	0.225	1.99243e-20	1	Os03g0240600
Os10g0388200	4.09062e-24	-0.288725	0.274	0.405	2.41838e-20	1	Os10g0388200
Os01g0772600	4.97321e-24	-0.28034	0.137	0.272	2.94016e-20	1	Os01g0772600
Os02g0833300	5.41154e-24	-0.303926	0.189	0.323	3.1993e-20	1	Os02g0833300
Os02g0621500	5.92376e-24	-0.285984	0.211	0.344	3.50213e-20	1	Os02g0621500
Os05g0511400	6.21055e-24	-0.283512	0.441	0.547	3.67167e-20	1	Os05g0511400
Os06g0234200	8.01621e-24	-0.312195	0.11	0.247	4.73918e-20	1	Os06g0234200
Os05g0100401	9.33761e-24	-0.281319	0.158	0.293	5.52039e-20	1	Os05g0100401
Os07g0571500	9.39741e-24	-0.264274	0.107	0.241	5.55575e-20	1	Os07g0571500
Os03g0180900	9.58844e-24	-0.722498	0.197	0.337	5.66868e-20	1	Os03g0180900
Os03g0267000.1	9.78313e-24	-1.94581	0.134	0.264	5.78379e-20	1	Os03g0267000
Os01g0585300	1.0262e-23	-0.259404	0.051	0.172	6.06687e-20	1	Os01g0585300
Os01g0628700	1.10607e-23	-0.57612	0.125	0.256	6.53909e-20	1	Os01g0628700
Os05g0137300	1.11225e-23	-0.302255	0.432	0.522	6.5756e-20	1	Os05g0137300
Os02g0832600	1.55781e-23	-0.264602	0.118	0.25	9.20977e-20	1	Os02g0832600
Os04g0306400	1.65726e-23	-0.349375	0.193	0.332	9.79773e-20	1	Os04g0306400
Os01g0830700	2.38432e-23	-0.334969	0.469	0.564	1.40961e-19	1	Os01g0830700
Os01g0674400	2.4292e-23	-0.358784	0.136	0.27	1.43614e-19	1	Os01g0674400
Os01g0754100	2.94685e-23	-0.329868	0.307	0.429	1.74218e-19	1	Os01g0754100
Os01g0109700	3.04565e-23	-0.276582	0.402	0.51	1.80059e-19	1	Os01g0109700
Os08g0252200	3.59864e-23	-0.269814	0.911	0.894	2.12752e-19	1	Os08g0252200
Os02g0762400	3.86993e-23	-0.291863	0.162	0.3	2.2879e-19	1	Os02g0762400
Os05g0455400.1	3.99736e-23	-0.377212	0.524	0.595	2.36324e-19	1	Os05g0455400
Os01g0784800.1	4.11403e-23	-0.409436	0.805	0.8	2.43221e-19	1	Os01g0784800
Os06g0729900	4.81384e-23	-0.27021	0.125	0.257	2.84594e-19	1	Os06g0729900
Os01g0960800	5.5631e-23	-0.296953	0.693	0.733	3.28891e-19	1	Os01g0960800
Os08g0189900	6.38409e-23	0.335144	0.115	0.041	3.77427e-19	1	Os08g0189900
Os01g0273000	7.79924e-23	-0.305997	0.613	0.666	4.61091e-19	1	Os01g0273000
Os04g0511200.1	8.57226e-23	-0.435216	0.115	0.247	5.06792e-19	1	Os04g0511200
Os03g0381300	8.92037e-23	-0.298364	0.758	0.775	5.27372e-19	1	Os03g0381300
Os01g0780900	9.71433e-23	0.467297	0.389	0.27	5.74311e-19	1	Os01g0780900
Os08g0483100	1.10455e-22	-0.306177	0.13	0.258	6.53009e-19	1	Os08g0483100
Os04g0432000	1.16837e-22	-0.276974	0.028	0.136	6.90739e-19	1	Os04g0432000
Os04g0539500	1.23824e-22	-0.271802	0.144	0.278	7.32045e-19	1	Os04g0539500
Os06g0343600	1.23834e-22	-0.258316	0.106	0.234	7.32108e-19	1	Os06g0343600
Os03g0685300	1.43819e-22	0.333237	0.368	0.225	8.50255e-19	1	Os03g0685300
Os12g0284000	1.93213e-22	-0.262744	0.148	0.28	1.14228e-18	1	Os12g0284000
Os03g0160100	2.05656e-22	-0.283053	0.284	0.402	1.21584e-18	1	Os03g0160100
Os02g0294600	2.06122e-22	-0.271041	0.21	0.339	1.21859e-18	1	Os02g0294600
Os02g0777800.1	2.13614e-22	-0.490543	0.404	0.522	1.26289e-18	1	Os02g0777800
Os01g0888900	2.75607e-22	-0.500721	0.739	0.774	1.62939e-18	1	Os01g0888900
Os01g0384800	2.83001e-22	-0.396648	0.916	0.921	1.6731e-18	1	Os01g0384800
Os12g0158600	2.95383e-22	-0.385386	0.219	0.345	1.7463e-18	1	Os12g0158600
Os03g0331900	3.20144e-22	-0.326377	0.251	0.381	1.89269e-18	1	Os03g0331900
Os10g0517800	3.24049e-22	-0.300282	0.193	0.329	1.91578e-18	1	Os10g0517800
Os03g0279200	3.61092e-22	-1.17859	0.171	0.308	2.13478e-18	1	Os03g0279200
Os01g0672400	4.36063e-22	-0.295185	0.479	0.565	2.578e-18	1	Os01g0672400
Os02g0735200	4.4494e-22	0.258908	0.779	0.614	2.63049e-18	1	Os02g0735200
Os01g0655400	4.95461e-22	-0.282039	0.261	0.389	2.92917e-18	1	Os01g0655400
Os10g0568900	5.06726e-22	-0.37482	0.088	0.212	2.99576e-18	1	Os10g0568900
Os02g0763000.1	5.17155e-22	-0.367482	0.081	0.202	3.05742e-18	1	Os02g0763000
Os10g0490800	5.97891e-22	-0.402038	0.316	0.447	3.53473e-18	1	Os10g0490800
Os01g0881400	6.03427e-22	-0.348452	0.147	0.277	3.56746e-18	1	Os01g0881400
Os08g0189300	6.3165e-22	0.411926	0.116	0.043	3.73431e-18	1	Os08g0189300
Os05g0110000	6.47629e-22	-0.339923	0.455	0.551	3.82878e-18	1	Os05g0110000
Os05g0128200	7.68325e-22	-0.321023	0.277	0.404	4.54234e-18	1	Os05g0128200
Os08g0339200	8.71657e-22	-0.314214	0.243	0.369	5.15324e-18	1	Os08g0339200
Os01g0200000	9.69097e-22	-0.269246	0.397	0.497	5.7293e-18	1	Os01g0200000
Os07g0642600	1.15139e-21	-0.271523	0.236	0.365	6.80699e-18	1	Os07g0642600
Os05g0101400.1	1.24083e-21	-0.289941	0.187	0.317	7.3358e-18	1	Os05g0101400
Os01g0920400	1.47174e-21	-0.292193	0.262	0.379	8.70093e-18	1	Os01g0920400
Os02g0654700.1	1.56801e-21	-0.518639	0.17	0.303	9.27007e-18	1	Os02g0654700
Os06g0687900	1.73016e-21	-0.295869	0.43	0.52	1.02287e-17	1	Os06g0687900
Os12g0112000	1.77675e-21	-0.478667	0.188	0.322	1.05041e-17	1	Os12g0112000
Os06g0637400	1.82001e-21	-0.819703	0.222	0.344	1.07599e-17	1	Os06g0637400
Os04g0235600	1.8256e-21	-0.259273	0.968	0.944	1.0793e-17	1	Os04g0235600
Os09g0481700	1.9099e-21	-0.274129	0.195	0.324	1.12913e-17	1	Os09g0481700
Os07g0419800	1.98147e-21	-0.279811	0.168	0.298	1.17145e-17	1	Os07g0419800
Os04g0550400	2.22561e-21	-0.256298	0.213	0.344	1.31578e-17	1	Os04g0550400
Os01g0587500.1	2.56928e-21	-0.523867	0.057	0.167	1.51896e-17	1	Os01g0587500
Os11g0177200	2.68126e-21	-0.285983	0.548	0.634	1.58516e-17	1	Os11g0177200
Os01g0370000	2.79257e-21	-0.281511	0.08	0.198	1.65097e-17	1	Os01g0370000
Os04g0450900	3.30103e-21	-0.327142	0.257	0.382	1.95157e-17	1	Os04g0450900
Os09g0553700	3.32942e-21	-0.292926	0.178	0.303	1.96835e-17	1	Os09g0553700
Os10g0493600	3.33464e-21	-0.302414	0.097	0.22	1.97144e-17	1	Os10g0493600
Os06g0624900	3.36288e-21	-0.318332	0.187	0.313	1.98814e-17	1	Os06g0624900
Os08g0550400	3.83437e-21	-0.332906	0.583	0.649	2.26688e-17	1	Os08g0550400
Os02g0543000	4.10349e-21	0.632728	0.26	0.146	2.42598e-17	1	Os02g0543000
Os06g0184800	4.66978e-21	-0.287669	0.674	0.713	2.76077e-17	1	Os06g0184800
Os03g0387900	4.88404e-21	-0.271351	0.605	0.664	2.88745e-17	1	Os03g0387900
Os03g0248500.1	5.06138e-21	-0.487121	0.024	0.125	2.99229e-17	1	Os03g0248500
Os05g0512000	5.50312e-21	-0.297618	0.018	0.115	3.25344e-17	1	Os05g0512000
Os07g0629500	5.55864e-21	-0.326175	0.065	0.182	3.28627e-17	1	Os07g0629500
Os02g0826400	6.58869e-21	-0.260016	0.514	0.583	3.89523e-17	1	Os02g0826400
Os09g0515550	8.73021e-21	-0.285891	0.026	0.126	5.1613e-17	1	Os09g0515550
Os07g0463400	9.21845e-21	-0.25859	0.312	0.429	5.44995e-17	1	Os07g0463400
Os05g0530400	9.93001e-21	-0.270568	0.126	0.252	5.87062e-17	1	Os05g0530400
Os04g0634800	1.06979e-20	-0.322277	0.918	0.897	6.32461e-17	1	Os04g0634800
Os01g0220400.1	1.16344e-20	-0.365693	0.291	0.403	6.87828e-17	1	Os01g0220400
Os12g0583700	1.24284e-20	-0.304552	0.224	0.345	7.34769e-17	1	Os12g0583700
Os01g0936200	1.31443e-20	-0.284127	0.358	0.47	7.77093e-17	1	Os01g0936200
Os01g0283500	1.3697e-20	-0.311136	0.254	0.372	8.09764e-17	1	Os01g0283500
Os03g0701900	1.43053e-20	-0.261452	0.269	0.391	8.45727e-17	1	Os03g0701900
Os03g0154100	1.47479e-20	-0.417957	0.034	0.137	8.71897e-17	1	Os03g0154100
Os12g0113500	1.6461e-20	-0.412281	0.676	0.696	9.73173e-17	1	Os12g0113500
Os08g0139200	1.84954e-20	0.329747	0.477	0.316	1.09345e-16	1	Os08g0139200
Os02g0149800	2.68145e-20	-0.281109	0.602	0.652	1.58528e-16	1	Os02g0149800
Os02g0781700	3.32435e-20	-0.265775	0.304	0.413	1.96536e-16	1	Os02g0781700
Os08g0490900.1	3.62049e-20	-0.938629	0.106	0.228	2.14043e-16	1	Os08g0490900
Os05g0540000	3.97304e-20	-0.31599	0.42	0.506	2.34886e-16	1	Os05g0540000
Os12g0438000.1	4.0679e-20	-0.974194	0.36	0.452	2.40494e-16	1	Os12g0438000
Os09g0297100	4.58492e-20	-0.251436	0.729	0.738	2.7106e-16	1	Os09g0297100
Os05g0100500	5.18893e-20	-0.258822	0.162	0.283	3.06769e-16	1	Os05g0100500
Os08g0120600.1	5.89435e-20	-0.605487	0.124	0.245	3.48474e-16	1	Os08g0120600
Os04g0512500	6.96418e-20	-0.261683	0.114	0.235	4.11722e-16	1	Os04g0512500
Os08g0338700	7.46327e-20	-0.280013	0.344	0.449	4.41229e-16	1	Os08g0338700
Os06g0726200	8.32607e-20	0.35966	0.301	0.18	4.92237e-16	1	Os06g0726200
Os01g0639600.1	1.01507e-19	-0.436795	0.265	0.393	6.00111e-16	1	Os01g0639600
Os12g0123800	1.11756e-19	-0.255561	0.765	0.793	6.60702e-16	1	Os12g0123800
Os01g0498300	1.29513e-19	-0.333804	0.218	0.337	7.65682e-16	1	Os01g0498300
Os03g0100900	1.39014e-19	-0.275806	0.227	0.339	8.21849e-16	1	Os03g0100900
Os01g0973600	1.42731e-19	-0.255246	0.131	0.25	8.43829e-16	1	Os01g0973600
Os01g0316900	1.48404e-19	-0.258787	0.227	0.343	8.77365e-16	1	Os01g0316900
Os02g0129700	1.70681e-19	-0.342986	0.145	0.259	1.00906e-15	1	Os02g0129700
Os12g0636800	2.71295e-19	-0.290631	0.601	0.637	1.6039e-15	1	Os12g0636800
Os05g0159000	2.82702e-19	-0.259898	0.24	0.354	1.67133e-15	1	Os05g0159000
Os01g0841700	3.03026e-19	0.333564	0.441	0.3	1.79149e-15	1	Os01g0841700
Os09g0433600	3.20946e-19	-0.926841	0.132	0.248	1.89743e-15	1	Os09g0433600
Os08g0189600	3.61356e-19	0.394609	0.186	0.094	2.13634e-15	1	Os08g0189600
Os08g0516600	4.29728e-19	-0.309992	0.409	0.502	2.54055e-15	1	Os08g0516600
Os10g0405300	4.37135e-19	-0.270655	0.503	0.569	2.58434e-15	1	Os10g0405300
Os01g0946700.1	5.00501e-19	0.349083	0.354	0.223	2.95896e-15	1	Os01g0946700
Os01g0839700	5.23859e-19	-0.398609	0.621	0.661	3.09705e-15	1	Os01g0839700
Os05g0324700.1	5.39766e-19	-0.586214	0.054	0.157	3.19109e-15	1	Os05g0324700
Os10g0208500.1	5.42436e-19	-0.672924	0.494	0.568	3.20688e-15	1	Os10g0208500
Os12g0118200	5.65471e-19	-0.440487	0.027	0.121	3.34306e-15	1	Os12g0118200
Os03g0146100.1	6.92608e-19	0.402437	0.426	0.291	4.0947e-15	1	Os03g0146100
Os12g0577800	7.26998e-19	-0.256607	0.074	0.182	4.29801e-15	1	Os12g0577800
Os12g0569500	7.76335e-19	0.275945	0.125	0.053	4.58969e-15	1	Os12g0569500
Os01g0796001	7.78467e-19	-0.386624	0.544	0.638	4.6023e-15	1	Os01g0796001
Os07g0677100	1.26629e-18	0.43935	0.121	0.051	7.48631e-15	1	Os07g0677100
Os05g0346200	1.78317e-18	-0.313848	0.426	0.518	1.05421e-14	1	Os05g0346200
Os01g0295700	1.91318e-18	-0.254822	0.132	0.244	1.13107e-14	1	Os01g0295700
Os11g0601901	2.07772e-18	-0.256708	0.027	0.118	1.22835e-14	1	Os11g0601901
Os02g0717900	2.10436e-18	-0.270144	0.428	0.511	1.2441e-14	1	Os02g0717900
Os03g0734100.1	2.21589e-18	-0.463028	0.975	0.953	1.31004e-14	1	Os03g0734100
Os07g0296000	3.1464e-18	-0.300433	0.062	0.167	1.86015e-14	1	Os07g0296000
Os02g0331200	4.54395e-18	-0.279111	0.519	0.584	2.68639e-14	1	Os02g0331200
Os03g0351700	5.26745e-18	-0.322163	0.129	0.242	3.11412e-14	1	Os03g0351700
Os02g0810400	6.82411e-18	-0.283791	0.425	0.489	4.03441e-14	1	Os02g0810400
Os01g0585100	7.40802e-18	-0.255528	0.278	0.383	4.37962e-14	1	Os01g0585100
Os07g0175600	9.15338e-18	-0.301935	0.237	0.364	5.41148e-14	1	Os07g0175600
Os03g0227800	9.22975e-18	-0.280583	0.78	0.8	5.45663e-14	1	Os03g0227800
Os02g0459400	9.44782e-18	-0.28205	0.248	0.357	5.58555e-14	1	Os02g0459400
Os12g0112800	9.54864e-18	-0.277862	0.503	0.571	5.64516e-14	1	Os12g0112800
Os05g0527000	9.65926e-18	-0.355325	0.128	0.245	5.71056e-14	1	Os05g0527000
Os07g0236800	1.04009e-17	-0.251329	0.473	0.533	6.14902e-14	1	Os07g0236800
Os01g0530366	1.17178e-17	-0.252296	0.576	0.625	6.92759e-14	1	Os01g0530366
Os03g0236200	1.26458e-17	0.358019	0.378	0.25	7.47619e-14	1	Os03g0236200
Os05g0531000	1.4702e-17	-0.339014	0.071	0.175	8.69185e-14	1	Os05g0531000
Os07g0623600	1.60375e-17	-0.250577	0.079	0.182	9.48139e-14	1	Os07g0623600
Os01g0343300	2.01838e-17	-0.280498	0.198	0.309	1.19326e-13	1	Os01g0343300
Os11g0155900	2.34835e-17	-0.96921	0.068	0.169	1.38834e-13	1	Os11g0155900
Os06g0183900	2.45465e-17	-0.25528	0.293	0.394	1.45119e-13	1	Os06g0183900
Os02g0188400.1	2.65714e-17	-0.575436	0.469	0.53	1.5709e-13	1	Os02g0188400
Os12g0293501	3.01909e-17	-0.292641	0.043	0.137	1.78489e-13	1	Os12g0293501
Os08g0483600	3.08531e-17	-0.255472	0.363	0.446	1.82403e-13	1	Os08g0483600
Os06g0650900	3.91751e-17	-0.404458	0.92	0.905	2.31603e-13	1	Os06g0650900
Os10g0329501	4.02674e-17	-0.330297	0.081	0.184	2.38061e-13	1	Os10g0329501
Os11g0168500.1	4.25621e-17	-0.41054	0.058	0.154	2.51627e-13	1	Os11g0168500
Os11g0112400	7.9652e-17	-0.264644	0.025	0.109	4.70903e-13	1	Os11g0112400
Os06g0661600	9.75427e-17	-0.25844	0.471	0.535	5.76672e-13	1	Os06g0661600
Os06g0665000	1.09611e-16	-0.251725	0.496	0.555	6.48022e-13	1	Os06g0665000
Os04g0670200	1.25726e-16	-0.261595	0.236	0.337	7.43295e-13	1	Os04g0670200
Os07g0635900.1	1.3085e-16	-0.335096	0.034	0.121	7.73586e-13	1	Os07g0635900
Os12g0569300	1.343e-16	0.478523	0.142	0.068	7.93983e-13	1	Os12g0569300
Os10g0542400	1.68294e-16	-0.364451	0.151	0.263	9.94955e-13	1	Os10g0542400
Os06g0146900	1.80294e-16	-0.259511	0.16	0.267	1.0659e-12	1	Os06g0146900
Os03g0300400.1	2.04503e-16	0.257045	0.485	0.341	1.20902e-12	1	Os03g0300400
Os09g0475500	2.07064e-16	-0.323137	0.258	0.353	1.22416e-12	1	Os09g0475500
Os11g0115532	2.80372e-16	-0.617301	0.473	0.539	1.65756e-12	1	Os11g0115532
Os02g0592400	2.81852e-16	-0.346612	0.834	0.809	1.66631e-12	1	Os02g0592400
Os10g0378500	2.91907e-16	-0.62519	0.352	0.46	1.72575e-12	1	Os10g0378500
Os03g0152000	3.00857e-16	-0.463141	0.083	0.18	1.77867e-12	1	Os03g0152000
Os10g0139700	3.55106e-16	-0.250843	0.095	0.199	2.09939e-12	1	Os10g0139700
Os02g0819400	6.01833e-16	-0.291896	0.247	0.352	3.55803e-12	1	Os02g0819400
Os05g0137400.1	6.47242e-16	-0.288702	0.774	0.752	3.8265e-12	1	Os05g0137400
Os06g0646700	6.66005e-16	-0.262142	0.445	0.522	3.93742e-12	1	Os06g0646700
Os05g0524100	7.87688e-16	-0.328258	0.092	0.19	4.65681e-12	1	Os05g0524100
Os09g0434200	8.00828e-16	-0.251182	0.648	0.694	4.7345e-12	1	Os09g0434200
Os01g0186900	9.69301e-16	-0.301808	0.065	0.157	5.73051e-12	1	Os01g0186900
Os09g0400700	1.21552e-15	-0.442114	0.555	0.602	7.18618e-12	1	Os09g0400700
Os04g0530500	1.56251e-15	-0.256715	0.185	0.289	9.23758e-12	1	Os04g0530500
Os02g0680600.1	1.97928e-15	0.271221	0.783	0.665	1.17015e-11	1	Os02g0680600
Os02g0709800	1.99068e-15	-0.253319	0.33	0.415	1.17689e-11	1	Os02g0709800
Os03g0231300.1	2.39529e-15	-0.331353	0.306	0.406	1.41609e-11	1	Os03g0231300
Os01g0332900.1	2.44652e-15	-0.317027	0.387	0.465	1.44638e-11	1	Os01g0332900
Os07g0545300.1	2.59008e-15	-0.821522	0.254	0.349	1.53126e-11	1	Os07g0545300
Os02g0540700	2.79969e-15	-0.301286	0.111	0.21	1.65517e-11	1	Os02g0540700
Os02g0687500.1	3.07243e-15	-0.494102	0.348	0.43	1.81642e-11	1	Os02g0687500
Os12g0571000	3.62607e-15	0.428863	0.367	0.248	2.14373e-11	1	Os12g0571000
Os05g0111200	6.95508e-15	-0.261642	0.152	0.251	4.11184e-11	1	Os05g0111200
Os07g0184800.1	7.53095e-15	-1.00202	0.298	0.385	4.4523e-11	1	Os07g0184800
Os06g0250100	9.21093e-15	-0.254267	0.111	0.204	5.4455e-11	1	Os06g0250100
Os01g0121500	1.29716e-14	0.255045	0.238	0.141	7.66882e-11	1	Os01g0121500
Os02g0530300.1	1.86292e-14	-0.543286	0.169	0.27	1.10136e-10	1	Os02g0530300
Os01g0937200	1.95693e-14	-0.255455	0.076	0.166	1.15694e-10	1	Os01g0937200
Os10g0573450.1	2.699e-14	-0.261229	0.739	0.735	1.59565e-10	1	Os10g0573450
Os11g0127600	2.76377e-14	-0.292668	0.763	0.761	1.63394e-10	1	Os11g0127600
Os01g0750500	3.71593e-14	-0.296075	0.877	0.859	2.19686e-10	1	Os01g0750500
Os11g0246200	3.85362e-14	-0.261549	0.469	0.534	2.27826e-10	1	Os11g0246200
Os06g0609600	4.02848e-14	-0.25662	0.39	0.462	2.38164e-10	1	Os06g0609600
Os10g0124100	4.23421e-14	-0.252846	0.09	0.179	2.50327e-10	1	Os10g0124100
Os04g0119500	5.85375e-14	-0.375638	0.51	0.566	3.46074e-10	1	Os04g0119500
Os01g0588900	6.27357e-14	-0.274965	0.148	0.242	3.70894e-10	1	Os01g0588900
Os07g0631200	6.63399e-14	-0.444498	0.114	0.209	3.92201e-10	1	Os07g0631200
Os03g0655400.1	7.38023e-14	-0.272049	0.783	0.87	4.36319e-10	1	Os03g0655400
Os07g0561300.1	8.33542e-14	-0.32928	0.045	0.124	4.9279e-10	1	Os07g0561300
Os03g0822700	8.71855e-14	-0.495139	0.198	0.285	5.1544e-10	1	Os03g0822700
Os06g0231600	9.65256e-14	-0.250369	0.254	0.341	5.7066e-10	1	Os06g0231600
Os11g0210201.1	1.62218e-13	-0.372206	0.063	0.148	9.59031e-10	1	Os11g0210201
Os11g0167800.1	1.69744e-13	-0.482998	0.063	0.146	1.00352e-09	1	Os11g0167800
Os06g0128800	1.70863e-13	-0.27156	0.045	0.124	1.01014e-09	1	Os06g0128800
Os10g0340301	2.04799e-13	-0.317812	0.077	0.164	1.21077e-09	1	Os10g0340301
Os06g0649000	4.07463e-13	-0.356582	0.041	0.116	2.40892e-09	1	Os06g0649000
Os08g0504700	4.45749e-13	-0.256444	0.941	0.921	2.63527e-09	1	Os08g0504700
Os03g0305200	6.10002e-13	-0.303437	0.07	0.15	3.60633e-09	1	Os03g0305200
Os04g0150300	8.32815e-13	-0.313487	0.055	0.133	4.9236e-09	1	Os04g0150300
Os08g0190100	9.39558e-13	0.451937	0.112	0.054	5.55467e-09	1	Os08g0190100
Os04g0450800	1.10815e-12	-0.253834	0.93	0.919	6.55139e-09	1	Os04g0450800
Os02g0318100	1.12295e-12	-0.252939	0.05	0.125	6.63887e-09	1	Os02g0318100
Os03g0734200.1	1.33891e-12	-0.257092	0.938	0.918	7.91566e-09	1	Os03g0734200
Os04g0618400.1	1.42325e-12	-0.363272	0.038	0.11	8.41428e-09	1	Os04g0618400
Os04g0669200.1	1.8908e-12	-0.285642	0.467	0.524	1.11784e-08	1	Os04g0669200
Os03g0243100	1.97775e-12	-0.257289	0.624	0.659	1.16925e-08	1	Os03g0243100
Os01g0369700	2.8723e-12	-0.396694	0.711	0.735	1.69811e-08	1	Os01g0369700
Os01g0853000.1	3.03731e-12	-0.25808	0.559	0.581	1.79566e-08	1	Os01g0853000
Os05g0209500	3.26e-12	-0.296865	0.287	0.364	1.92731e-08	1	Os05g0209500
Os01g0218100	6.36212e-12	-0.253401	0.165	0.249	3.76128e-08	1	Os01g0218100
Os05g0187100	7.70438e-12	-0.348339	0.846	0.81	4.55483e-08	1	Os05g0187100
Os01g0813400	8.76704e-12	-0.464108	0.695	0.677	5.18307e-08	1	Os01g0813400
Os01g0908700	1.02346e-11	-0.315088	0.597	0.62	6.05068e-08	1	Os01g0908700
Os03g0245700	1.06645e-11	-0.418183	0.093	0.174	6.30486e-08	1	Os03g0245700
Os04g0450100	1.80268e-11	-0.281041	0.746	0.743	1.06574e-07	1	Os04g0450100
Os03g0816700	1.88934e-11	-0.443325	0.041	0.108	1.11698e-07	1	Os03g0816700
Os01g0793800.1	3.19522e-11	-0.302698	0.326	0.401	1.88901e-07	1	Os01g0793800
Os02g0740700.1	4.54656e-11	-0.374487	0.696	0.714	2.68793e-07	1	Os02g0740700
Os10g0528400.1	7.95813e-11	-0.387935	0.379	0.45	4.70485e-07	1	Os10g0528400
Os03g0147400	9.0313e-11	-0.250656	0.137	0.216	5.3393e-07	1	Os03g0147400
Os03g0267200.1	9.51579e-11	-0.751359	0.044	0.108	5.62573e-07	1	Os03g0267200
Os09g0346500	1.62177e-10	0.392777	0.366	0.276	9.58793e-07	1	Os09g0346500
Os06g0550800	1.65267e-10	-0.379383	0.122	0.199	9.77058e-07	1	Os06g0550800
Os09g0444900.1	1.71064e-10	-0.454253	0.119	0.201	1.01133e-06	1	Os09g0444900
Os08g0482600	1.82623e-10	-0.667112	0.846	0.807	1.07967e-06	1	Os08g0482600
Os01g0959200	2.10125e-10	-0.726632	0.118	0.195	1.24226e-06	1	Os01g0959200
Os03g0241900	2.1898e-10	-0.253923	0.066	0.134	1.29461e-06	1	Os03g0241900
Os01g0597800	2.60123e-10	-0.279301	0.122	0.2	1.53785e-06	1	Os01g0597800
Os06g0683400	2.90806e-10	-0.45133	0.335	0.415	1.71924e-06	1	Os06g0683400
Os01g0142500.1	3.13105e-10	-0.310936	0.344	0.396	1.85108e-06	1	Os01g0142500
Os11g0198200	3.28145e-10	-0.297437	0.161	0.237	1.93999e-06	1	Os11g0198200
Os07g0553700.1	4.30046e-10	-0.285536	0.762	0.7	2.54243e-06	1	Os07g0553700
Os01g0502700.1	4.41435e-10	-0.428788	0.093	0.167	2.60976e-06	1	Os01g0502700
Os04g0583600	8.98894e-10	-0.542201	0.053	0.115	5.31426e-06	1	Os04g0583600
Os04g0654400	9.03497e-10	-0.350395	0.573	0.592	5.34147e-06	1	Os04g0654400
Os08g0482300	1.06017e-09	-0.37472	0.201	0.271	6.26772e-06	1	Os08g0482300
Os09g0332700	1.39532e-09	-0.488378	0.256	0.315	8.24913e-06	1	Os09g0332700
Os11g0141400	1.81843e-09	-0.264276	0.682	0.752	1.07505e-05	1	Os11g0141400
Os08g0434100.1	6.34672e-09	-0.273131	0.381	0.474	3.75218e-05	1	Os08g0434100
Os07g0468200	6.46453e-09	-0.28509	0.045	0.101	3.82183e-05	1	Os07g0468200
Os08g0502700	8.11232e-09	-0.279145	0.399	0.461	4.79601e-05	1	Os08g0502700
Os01g0850900	2.40013e-08	-0.281813	0.555	0.59	0.000141895	1	Os01g0850900
Os01g0716500	8.1265e-08	-0.432763	0.164	0.226	0.000480439	1	Os01g0716500
Os03g0787300	1.73138e-07	-0.317869	0.851	0.804	0.00102359	1	Os03g0787300
Os11g0514500	1.80234e-07	0.552814	0.197	0.142	0.00106555	1	Os11g0514500
Os08g0235800.1	2.41549e-07	-0.288172	0.663	0.651	0.00142804	1	Os08g0235800
Os02g0684500	3.78857e-07	-0.675333	0.058	0.109	0.0022398	1	Os02g0684500
Os02g0532500	3.83291e-07	-0.264401	0.477	0.511	0.00226602	1	Os02g0532500
Os07g0162400.1	4.55443e-07	-0.459532	0.204	0.259	0.00269258	1	Os07g0162400
Os02g0738200	6.04308e-07	-0.265637	0.268	0.321	0.00357267	1	Os02g0738200
Os12g0603800	6.27003e-07	-0.602021	0.261	0.31	0.00370684	1	Os12g0603800
Os01g0222600	1.04798e-06	-0.300402	0.257	0.31	0.00619568	1	Os01g0222600
Os08g0130100.1	1.09927e-06	-0.375408	0.074	0.126	0.00649887	1	Os08g0130100
Os01g0860800	1.31554e-06	-0.41717	0.581	0.569	0.00777747	1	Os01g0860800
Os04g0339400.1	1.47335e-06	-0.329435	0.267	0.327	0.00871047	1	Os04g0339400
Os04g0482300.1	2.84809e-06	-0.254225	0.896	0.83	0.0168379	1	Os04g0482300
Os04g0598000	3.42095e-06	0.288167	0.577	0.52	0.0202247	1	Os04g0598000
Os03g0266300.1	3.5201e-06	-0.710134	0.361	0.408	0.0208108	1	Os03g0266300
Os07g0120600	3.52832e-06	-0.251507	0.094	0.144	0.0208594	1	Os07g0120600
Os01g0888800	6.08029e-06	-0.253178	0.248	0.294	0.0359467	1	Os01g0888800
Os06g0666400	1.04187e-05	-0.310221	0.386	0.419	0.0615954	1	Os06g0666400
Os01g0280500	1.51846e-05	-0.281765	0.459	0.48	0.0897716	1	Os01g0280500
Os01g0256500	1.61923e-05	-0.511977	0.538	0.536	0.0957291	1	Os01g0256500
Os08g0473900	1.62552e-05	-0.420711	0.082	0.127	0.0961008	1	Os08g0473900
Os02g0740600.1	1.97659e-05	-0.388083	0.75	0.708	0.116856	1	Os02g0740600
Os03g0734000.1	2.00124e-05	-0.315451	0.277	0.325	0.118313	1	Os03g0734000
Os03g0743900.1	2.58039e-05	-0.330386	0.421	0.439	0.152553	1	Os03g0743900
Os01g0952900	2.87186e-05	-0.328085	0.159	0.206	0.169784	1	Os01g0952900
Os06g0549600	3.09733e-05	-0.321517	0.292	0.325	0.183114	1	Os06g0549600
Os05g0380900	4.60183e-05	-0.327588	0.571	0.567	0.27206	1	Os05g0380900
Os02g0123800.1	0.000166578	-0.332193	0.429	0.467	0.984811	1	Os02g0123800
Os03g0793000	0.000335116	-0.262025	0.279	0.306	1	1	Os03g0793000
Os04g0244800	0.000335814	-0.30291	0.116	0.152	1	1	Os04g0244800
Os02g0702100.1	0.000456795	-0.2539	0.809	0.644	1	1	Os02g0702100
Os03g0247900	0.000618328	-0.3219	0.322	0.336	1	1	Os03g0247900
Os01g0974700	0.00101244	-0.388545	0.639	0.596	1	1	Os01g0974700
Os08g0137800	0.0044136	-0.338419	0.569	0.469	1	1	Os08g0137800
Os05g0247100.1	0.00555388	-0.46581	0.272	0.301	1	1	Os05g0247100
Os11g0701100	0.00582083	-0.322811	0.465	0.471	1	1	Os11g0701100
Os02g0628800	0.00852935	-0.349422	0.989	0.958	1	1	Os02g0628800
Os02g0612900.2	1.3159e-226	1.08818	0.997	0.786	7.77959e-223	2	Os02g0612900
Os05g0420600.2	1.13857e-203	-0.961017	0.832	0.97	6.73121e-200	2	Os05g0420600
Os12g0632000.2	5.11695e-186	-1.13965	0.947	0.985	3.02514e-182	2	Os12g0632000
Os04g0543900	7.82516e-186	0.67454	1	0.969	4.62623e-182	2	Os04g0543900
Os12g0147200.2	1.42102e-184	1.38071	0.884	0.49	8.40106e-181	2	Os12g0147200
Os08g0191600.2	4.46267e-183	0.634822	0.999	0.951	2.63833e-179	2	Os08g0191600
Os07g0553700.2	1.35198e-182	0.754303	0.964	0.681	7.99289e-179	2	Os07g0553700
Os03g0734300.2	7.02495e-180	0.629069	1	0.987	4.15315e-176	2	Os03g0734300
Os05g0188100.2	3.25764e-164	0.836674	0.955	0.644	1.92592e-160	2	Os05g0188100
Os01g0131300.2	7.02298e-159	0.58076	1	0.973	4.15198e-155	2	Os01g0131300
Os03g0194900.1	2.12862e-150	-1.3138	0.585	0.871	1.25844e-146	2	Os03g0194900
Os03g0794500.2	5.41812e-144	0.859581	0.953	0.708	3.20319e-140	2	Os03g0794500
Os02g0533800.1	5.30818e-138	0.425451	1	0.999	3.1382e-134	2	Os02g0533800
Os01g0589800.2	4.70847e-134	0.608241	0.955	0.687	2.78365e-130	2	Os01g0589800
Os12g0576750.2	2.92942e-133	0.796879	0.721	0.323	1.73188e-129	2	Os12g0576750
Os07g0573900	1.86164e-131	-1.23954	0.67	0.897	1.1006e-127	2	Os07g0573900
Os03g0258200.2	2.17618e-129	0.872134	0.921	0.662	1.28656e-125	2	Os03g0258200
Os08g0137900	1.35021e-123	-1.34768	0.421	0.763	7.98242e-120	2	Os08g0137900
Os01g0673600.1	4.55124e-123	0.517259	0.983	0.907	2.69069e-119	2	Os01g0673600
Os03g0289100	1.23656e-122	0.743285	0.771	0.44	7.31057e-119	2	Os03g0289100
Os03g0836500.2	1.94916e-122	0.609006	0.925	0.665	1.15234e-118	2	Os03g0836500
Os09g0464000.1	2.29089e-122	0.715106	0.826	0.519	1.35437e-118	2	Os09g0464000
Os10g0550900	1.12709e-121	0.942129	0.913	0.654	6.66338e-118	2	Os10g0550900
Os01g0949900.2	2.12532e-119	0.798403	0.938	0.66	1.25649e-115	2	Os01g0949900
Os02g0767200.2	1.04457e-118	0.664406	0.893	0.534	6.17549e-115	2	Os02g0767200
Os05g0186300.1	2.98157e-118	-1.31525	0.205	0.621	1.76271e-114	2	Os05g0186300
Os07g0274700	5.39115e-118	-0.734511	0.852	0.954	3.18725e-114	2	Os07g0274700
Os02g0702100.2	5.7339e-117	-1.36274	0.316	0.7	3.38988e-113	2	Os02g0702100
Os03g0673100.2	5.8294e-117	0.628773	0.999	0.954	3.44634e-113	2	Os03g0673100
Os01g0803200	5.92137e-116	0.51203	0.999	0.982	3.50071e-112	2	Os01g0803200
Os08g0377500.2	1.12714e-114	0.807592	0.487	0.165	6.66366e-111	2	Os08g0377500
Os06g0111500.1	1.80497e-109	-0.859551	0.579	0.826	1.0671e-105	2	Os06g0111500
Os03g0780400.1	2.80998e-109	0.452479	0.982	0.917	1.66126e-105	2	Os03g0780400
Os05g0187100.1	6.85699e-109	0.69417	0.945	0.801	4.05385e-105	2	Os05g0187100
Os12g0230100.2	1.22157e-108	0.594312	0.933	0.721	7.22189e-105	2	Os12g0230100
Os02g0740600.2	1.57265e-108	-1.18245	0.406	0.745	9.2975e-105	2	Os02g0740600
Os08g0557600.1	1.85816e-105	-0.930168	0.509	0.798	1.09854e-101	2	Os08g0557600
Os10g0535800.1	1.73704e-104	-0.758498	0.826	0.933	1.02694e-100	2	Os10g0535800
Os03g0114900.1	3.08586e-104	-0.649425	0.628	0.865	1.82436e-100	2	Os03g0114900
Os09g0553100.2	3.96845e-103	-1.3748	0.826	0.946	2.34615e-99	2	Os09g0553100
Os01g0934800.2	5.96109e-103	0.651212	0.989	0.866	3.5242e-99	2	Os01g0934800
Os08g0482600.1	8.17237e-102	-1.42729	0.612	0.832	4.8315e-98	2	Os08g0482600
Os08g0137800.1	1.08726e-101	-1.75355	0.126	0.518	6.4279e-98	2	Os08g0137800
Os03g0800700.1	9.96984e-101	0.526466	0.954	0.789	5.89417e-97	2	Os03g0800700
Os02g0718100.2	4.09108e-100	-1.48055	0.244	0.611	2.41864e-96	2	Os02g0718100
Os01g0323600.2	1.62089e-99	-1.07075	0.165	0.554	9.58271e-96	2	Os01g0323600
Os01g0934100.1	9.22962e-99	-1.04334	0.649	0.854	5.45655e-95	2	Os01g0934100
Os02g0823600	1.7683e-96	0.476545	0.963	0.83	1.04542e-92	2	Os02g0823600
Os05g0137400.2	2.56425e-96	0.517478	0.949	0.734	1.51598e-92	2	Os05g0137400
Os05g0542200	1.12633e-95	0.671646	0.917	0.695	6.65885e-92	2	Os05g0542200
Os12g0113500.1	1.54296e-95	0.617757	0.907	0.671	9.12201e-92	2	Os12g0113500
Os02g0693500.2	2.68173e-95	0.51767	0.603	0.264	1.58544e-91	2	Os02g0693500
Os01g0974700.1	5.68578e-95	0.767542	0.841	0.576	3.36143e-91	2	Os01g0974700
Os04g0613300.1	1.22088e-94	0.62046	0.733	0.435	7.21785e-91	2	Os04g0613300
Os07g0245100.1	1.01379e-93	0.5329	0.997	0.965	5.99353e-90	2	Os07g0245100
Os05g0157200	3.74207e-93	0.557204	0.758	0.45	2.21231e-89	2	Os05g0157200
Os12g0433700.2	1.60198e-92	0.574333	0.384	0.12	9.4709e-89	2	Os12g0433700
Os01g0270100.1	1.38853e-91	0.482113	0.95	0.789	8.20901e-88	2	Os01g0270100
Os01g0644000.1	1.5583e-91	0.492056	0.978	0.844	9.21268e-88	2	Os01g0644000
Os01g0860800.1	2.3517e-91	-0.995652	0.244	0.604	1.39033e-87	2	Os01g0860800
Os07g0584100.2	6.50464e-91	-0.916095	0.19	0.568	3.84555e-87	2	Os07g0584100
Os06g0143100.2	8.67838e-91	0.627648	0.548	0.227	5.13066e-87	2	Os06g0143100
Os05g0584200.1	2.25784e-90	0.702655	0.899	0.651	1.33483e-86	2	Os05g0584200
Os01g0949850.2	2.42743e-90	0.613831	0.702	0.361	1.4351e-86	2	Os01g0949850
Os03g0599800.2	2.58759e-90	-1.06501	0.206	0.564	1.52978e-86	2	Os03g0599800
Os04g0615200.1	5.423e-90	-0.804642	0.861	0.939	3.20607e-86	2	Os04g0615200
Os02g0684400.1	2.41009e-89	0.716147	0.897	0.691	1.42485e-85	2	Os02g0684400
Os01g0905700.1	3.13951e-89	0.54386	0.939	0.708	1.85608e-85	2	Os01g0905700
Os11g0220800.1	4.25576e-89	-0.623597	0.495	0.78	2.51601e-85	2	Os11g0220800
Os03g0310400	6.52531e-89	0.479497	0.945	0.79	3.85776e-85	2	Os03g0310400
Os03g0137300.1	7.1921e-89	0.537291	0.852	0.604	4.25197e-85	2	Os03g0137300
Os03g0132200.1	2.85683e-87	0.735899	0.725	0.426	1.68896e-83	2	Os03g0132200
Os09g0420800.1	5.43607e-87	0.417428	0.969	0.875	3.21381e-83	2	Os09g0420800
Os04g0497000.1	1.86667e-86	-1.16839	0.235	0.588	1.10358e-82	2	Os04g0497000
Os07g0545400.2	7.72725e-86	-1.13845	0.706	0.876	4.56835e-82	2	Os07g0545400
Os04g0687100.1	1.09727e-85	0.54679	0.561	0.26	6.48709e-82	2	Os04g0687100
Os06g0130900.2	1.70816e-85	-0.711516	0.997	0.999	1.00986e-81	2	Os06g0130900
Os05g0120200.2	2.20643e-84	0.563733	0.782	0.484	1.30444e-80	2	Os05g0120200
Os05g0461400.2	4.76401e-84	0.464016	0.952	0.753	2.81648e-80	2	Os05g0461400
Os03g0276500.1	2.24915e-82	-0.853232	0.588	0.841	1.3297e-78	2	Os03g0276500
Os01g0973000.2	1.75089e-81	0.711166	0.651	0.337	1.03512e-77	2	Os01g0973000
Os02g0687500.2	2.33845e-81	0.596784	0.701	0.391	1.38249e-77	2	Os02g0687500
Os05g0466600.1	2.67575e-81	-1.52534	0.454	0.707	1.5819e-77	2	Os05g0466600
Os11g0113700	5.82775e-80	0.475535	0.994	0.855	3.44537e-76	2	Os11g0113700
Os05g0574300.2	1.79409e-79	-1.44742	0.288	0.601	1.06067e-75	2	Os05g0574300
Os03g0835150.2	7.2083e-79	0.639069	0.539	0.247	4.26155e-75	2	Os03g0835150
Os02g0718600.1	1.15565e-78	-1.14423	0.318	0.632	6.83222e-75	2	Os02g0718600
Os05g0456900.1	4.71071e-78	0.555735	0.824	0.524	2.78497e-74	2	Os05g0456900
Os12g0438000.2	8.23813e-78	-1.53612	0.139	0.473	4.87038e-74	2	Os12g0438000
Os03g0128700.1	9.0128e-78	0.585471	0.796	0.558	5.32837e-74	2	Os03g0128700
Os01g0839500.2	1.27291e-77	-1.0438	0.698	0.874	7.52544e-74	2	Os01g0839500
Os03g0180400.1	1.53099e-76	0.324481	0.997	0.979	9.05124e-73	2	Os03g0180400
Os04g0677300.1	4.40799e-76	-0.982928	0.087	0.424	2.60601e-72	2	Os04g0677300
Os11g0707800.1	2.22197e-75	0.685017	0.691	0.415	1.31363e-71	2	Os11g0707800
Os04g0524600.2	3.0867e-75	-0.762036	0.153	0.491	1.82486e-71	2	Os04g0524600
Os07g0442900.2	2.49259e-74	-0.737328	0.691	0.833	1.47362e-70	2	Os07g0442900
Os04g0674400.2	4.93981e-74	-0.729028	0.683	0.853	2.92042e-70	2	Os04g0674400
Os04g0182800.1	1.03541e-73	0.47491	0.907	0.687	6.12133e-70	2	Os04g0182800
Os09g0253000.1	4.90881e-73	0.413835	0.945	0.812	2.90209e-69	2	Os09g0253000
Os05g0102800.2	4.98719e-73	0.446659	0.812	0.531	2.94843e-69	2	Os05g0102800
Os07g0209100.2	5.92915e-73	0.489895	0.55	0.259	3.50531e-69	2	Os07g0209100
Os01g0661500.1	6.8061e-73	0.461926	0.669	0.369	4.02377e-69	2	Os01g0661500
Os02g0606800.1	1.05359e-72	-0.46907	0.91	0.965	6.22885e-69	2	Os02g0606800
Os04g0679400	1.13785e-72	0.434827	0.997	0.955	6.72696e-69	2	Os04g0679400
Os01g0153300.2	1.14304e-72	-1.22708	0.336	0.626	6.75765e-69	2	Os01g0153300
Os05g0105200.2	1.62127e-72	0.459391	0.683	0.385	9.58492e-69	2	Os05g0105200
Os11g0637400	3.16716e-72	-0.732823	0.642	0.847	1.87242e-68	2	Os11g0637400
Os11g0455500.1	1.42003e-71	-0.914479	0.064	0.379	8.39524e-68	2	Os11g0455500
Os01g0683700.2	1.50443e-71	0.477727	0.921	0.676	8.89416e-68	2	Os01g0683700
Os03g0193075.2	3.29313e-71	0.422614	0.751	0.454	1.9469e-67	2	Os03g0193075
Os07g0549900.1	5.77679e-71	-1.2681	0.207	0.519	3.41524e-67	2	Os07g0549900
Os06g0168500	5.8015e-71	-0.641726	0.33	0.636	3.42985e-67	2	Os06g0168500
Os01g0565900.2	8.2892e-71	-0.838026	0.354	0.637	4.90057e-67	2	Os01g0565900
Os12g0636800.1	2.52664e-70	0.451922	0.837	0.611	1.49375e-66	2	Os12g0636800
Os01g0188100.2	3.4355e-70	0.475479	0.665	0.384	2.03107e-66	2	Os01g0188100
Os06g0561000.1	2.42065e-69	0.361719	1	0.949	1.43109e-65	2	Os06g0561000
Os05g0155500.2	3.20324e-69	0.718538	0.805	0.618	1.89375e-65	2	Os05g0155500
Os01g0276700.1	7.4641e-69	-0.586074	0.211	0.544	4.41277e-65	2	Os01g0276700
Os09g0539100.2	9.98292e-69	-0.677966	0.178	0.49	5.9019e-65	2	Os09g0539100
Os04g0584600.2	5.07163e-68	0.46741	0.821	0.561	2.99835e-64	2	Os04g0584600
Os02g0634800.1	1.27569e-67	0.355878	0.968	0.845	7.54187e-64	2	Os02g0634800
Os05g0405000.2	3.89442e-67	0.517552	0.877	0.609	2.30238e-63	2	Os05g0405000
Os04g0624000.2	4.87713e-67	0.444314	0.887	0.709	2.88336e-63	2	Os04g0624000
Os12g0428000	5.11302e-67	0.797972	0.859	0.621	3.02282e-63	2	Os12g0428000
Os05g0111200.1	1.97243e-66	0.442093	0.473	0.214	1.1661e-62	2	Os05g0111200
Os02g0733900.1	3.34362e-66	-0.917601	0.097	0.405	1.97675e-62	2	Os02g0733900
Os05g0101400.2	3.75114e-66	0.419996	0.548	0.276	2.21767e-62	2	Os05g0101400
Os07g0551400	5.13785e-66	0.417914	0.922	0.773	3.0375e-62	2	Os07g0551400
Os07g0622200.2	7.2151e-66	-0.661447	0.854	0.925	4.26557e-62	2	Os07g0622200
Os07g0159800	2.09624e-65	0.330348	0.999	0.953	1.2393e-61	2	Os07g0159800
Os04g0403901.2	2.44286e-65	0.670184	0.594	0.329	1.44422e-61	2	Os04g0403901
Os08g0548900.1	4.02674e-65	0.325422	0.992	0.942	2.38061e-61	2	Os08g0548900
Os06g0612800.1	6.44554e-65	0.371815	0.975	0.92	3.8106e-61	2	Os06g0612800
Os06g0172800.1	3.69649e-64	0.559035	0.929	0.763	2.18537e-60	2	Os06g0172800
Os12g0567700	4.51165e-64	-0.669436	0.206	0.513	2.66729e-60	2	Os12g0567700
Os07g0545300.2	4.52356e-64	-1.19758	0.07	0.366	2.67433e-60	2	Os07g0545300
Os03g0830500.1	5.378e-64	-1.32123	0.117	0.412	3.17947e-60	2	Os03g0830500
Os03g0218400.1	6.31787e-63	-0.893677	0.095	0.39	3.73512e-59	2	Os03g0218400
Os01g0611100.1	1.09641e-62	-0.588809	0.24	0.539	6.48199e-59	2	Os01g0611100
Os01g0959100.2	1.53567e-62	-1.35999	0.508	0.71	9.07891e-59	2	Os01g0959100
Os03g0743900.2	1.58694e-62	0.700012	0.659	0.414	9.382e-59	2	Os03g0743900
Os03g0203200.1	2.11098e-62	0.476662	0.461	0.214	1.24801e-58	2	Os03g0203200
Os08g0116500	2.54894e-62	-0.641893	0.439	0.691	1.50693e-58	2	Os08g0116500
Os05g0103300	2.66231e-62	0.362478	0.356	0.136	1.57396e-58	2	Os05g0103300
Os11g0707700.1	7.53682e-62	0.379559	0.931	0.787	4.45577e-58	2	Os11g0707700
Os03g0799000.2	7.76005e-62	-1.05382	0.494	0.715	4.58774e-58	2	Os03g0799000
Os05g0169100	1.91145e-61	-0.494521	0.927	0.963	1.13005e-57	2	Os05g0169100
Os11g0183900.1	5.16608e-61	-0.600445	0.372	0.646	3.05418e-57	2	Os11g0183900
Os02g0575000.2	6.44445e-61	0.433759	0.987	0.919	3.80996e-57	2	Os02g0575000
Os02g0814000	2.11375e-60	-0.651765	0.155	0.453	1.24965e-56	2	Os02g0814000
Os02g0705400.2	2.77533e-60	-0.773885	0.72	0.852	1.64077e-56	2	Os02g0705400
Os02g0592400.1	4.26438e-60	-0.595269	0.65	0.829	2.5211e-56	2	Os02g0592400
Os12g0560300	1.25421e-59	-0.674796	0.417	0.67	7.41489e-56	2	Os12g0560300
Os12g0603800.1	3.91914e-59	-1.04361	0.051	0.331	2.31699e-55	2	Os12g0603800
Os10g0464000.2	5.12506e-59	0.49694	0.611	0.347	3.02993e-55	2	Os10g0464000
Os01g0179000	7.13421e-59	0.467213	0.967	0.847	4.21775e-55	2	Os01g0179000
Os01g0631800.2	7.71476e-59	-1.17086	0.136	0.416	4.56096e-55	2	Os01g0631800
Os11g0181500.1	8.48652e-59	0.386258	0.879	0.734	5.01723e-55	2	Os11g0181500
Os01g0582600.1	5.69249e-58	-0.617809	0.603	0.786	3.3654e-54	2	Os01g0582600
Os10g0545800.1	6.22258e-58	-0.61179	0.291	0.576	3.67879e-54	2	Os10g0545800
Os09g0425900.1	8.77324e-58	-0.607451	0.571	0.77	5.18674e-54	2	Os09g0425900
Os08g0434100.2	9.55944e-58	0.637999	0.709	0.438	5.65154e-54	2	Os08g0434100
Os04g0517100.1	1.80966e-57	-0.842723	0.224	0.513	1.06987e-53	2	Os04g0517100
Os04g0600200.1	2.22643e-57	-0.544254	0.626	0.805	1.31627e-53	2	Os04g0600200
Os02g0793900.2	2.75454e-57	0.374903	0.735	0.465	1.62848e-53	2	Os02g0793900
Os04g0583200.1	5.22705e-57	0.405865	0.991	0.926	3.09023e-53	2	Os04g0583200
[truncated: 10,661 more rows]
