# Supplementary material for: Single-Cell RNA Sequencing Efficiently Predicts Transcription Factor Targets in Plants
Source: Front Plant Sci. 2020 Dec 8;11:603302. doi: 10.3389/fpls.2020.603302 (PMC7793804; doi:10.3389/fpls.2020.603302)
Supplement: Supplementary Table 2 — The index of samples used for 10× Genomics’ scRNA-seq. [file Table_2.XLSX]

## Sheet: supplementary table2
geneID	Os01g0303600	Os01g0314800	Os01g0373700	Os01g0510200	Os01g0589800	Os01g0639900	Os01g0683700	Os01g0788400	Os01g0795600	Os01g0840100	Os01g0847200	Os01g0925400	Os01g0934800	Os01g0949850	Os01g0949900	Os01g0973000	Os02g0612900	Os02g0636700	Os02g0637000	Os02g0758000	Os02g0767200	Os02g0774200	Os02g0793900	Os02g0822400	Os03g0107700	Os03g0151500	Os03g0181100	Os03g0193075	Os03g0266300	Os03g0266900	Os03g0267000	Os03g0709000	Os03g0835150	Os03g0836500	Os04g0206600	Os04g0231800	Os04g0403901	Os04g0584600	Os04g0624000	Os05g0102800	Os05g0151300	Os05g0155500	Os05g0456900	Os05g0504766	Os05g0531100	Os05g0588900	Os06g0248600	Os06g0318900	Os06g0592500
Os01g0303600	1	0.703371	0.645402	0.676667	0.78408	0.894825	0.798935	0.84875	0.490436	0.827901	0.952848	0.747046	0.675367	0.925197	0.840776	0.935562	0.622684	0.887342	0.924126	0.752712	0.8189	0.934212	0.944074	0.73852	0.395943	0.842083	0.437357	0.928831	0.814784	0.82698	0.832374	0.826753	0.911713	0.785475	0.8388	0.861222	0.80115	0.865141	0.848757	0.871531	0.438041	0.884429	0.75158	0.571668	0.782046	0.778621	0.210018	0.797665	0.81522
Os01g0314800	0.703371	1	0.746779	0.91978	0.344831	0.839106	0.601583	0.753032	0.725099	0.714459	0.626612	0.855468	0.349616	0.598183	0.533784	0.625671	0.120912	0.703192	0.765606	0.625983	0.490373	0.709209	0.697488	0.77625	0.732569	0.718101	0.827993	0.61302	0.581613	0.724772	0.654267	0.443992	0.600858	0.355494	0.453232	0.810846	0.424355	0.430025	0.476142	0.569856	0.703967	0.569869	0.324162	0.918814	0.618158	0.827512	0.725657	0.599523	0.814159
Os01g0373700	0.645402	0.746779	1	0.904656	0.519015	0.740182	0.690091	0.912042	0.548327	0.50978	0.608763	0.725573	0.623074	0.684428	0.721777	0.616691	0.183352	0.792708	0.702429	0.550853	0.63281	0.676059	0.662096	0.808298	0.574226	0.805227	0.721398	0.635056	0.364442	0.522905	0.459685	0.514079	0.558875	0.47162	0.548655	0.694409	0.455625	0.517727	0.529318	0.673104	0.403168	0.485698	0.437078	0.593842	0.804222	0.914068	0.234163	0.866827	0.607377
Os01g0510200	0.676667	0.91978	0.904656	1	0.350873	0.748439	0.579701	0.850682	0.777584	0.617346	0.570486	0.837864	0.391338	0.586904	0.557692	0.566605	0.0554696	0.691732	0.726761	0.557444	0.480152	0.694235	0.636251	0.804014	0.784066	0.73219	0.889244	0.560293	0.503572	0.66346	0.580494	0.405348	0.540809	0.311739	0.419372	0.72719	0.356809	0.394231	0.42558	0.555647	0.675574	0.461565	0.325766	0.837706	0.676346	0.887651	0.494967	0.714279	0.753606
Os01g0589800	0.78408	0.344831	0.519015	0.350873	1	0.724039	0.89813	0.682075	0.0380025	0.602602	0.85994	0.417055	0.946436	0.895733	0.943996	0.861746	0.909093	0.858542	0.785488	0.717272	0.968055	0.740677	0.869265	0.67106	-0.0164731	0.834607	0.0262766	0.910734	0.527513	0.498781	0.529706	0.91037	0.869176	0.981991	0.972211	0.748269	0.917689	0.9544	0.973373	0.953585	-0.05549	0.889932	0.950807	0.139657	0.815574	0.613758	-0.162301	0.768217	0.494934
Os01g0639900	0.894825	0.839106	0.740182	0.748439	0.724039	1	0.854751	0.843246	0.443104	0.780457	0.896069	0.783099	0.714431	0.882895	0.849422	0.896809	0.517757	0.942024	0.893138	0.781347	0.822166	0.85909	0.915762	0.847232	0.43588	0.898894	0.522147	0.905643	0.668908	0.749477	0.730888	0.777656	0.829284	0.748723	0.814648	0.932016	0.767242	0.811907	0.811881	0.869463	0.438965	0.829212	0.625899	0.662013	0.827785	0.852285	0.476127	0.788081	0.79094
Os01g0683700	0.798935	0.601583	0.690091	0.579701	0.89813	0.854751	1	0.733434	0.1661	0.745692	0.88726	0.627862	0.869778	0.902644	0.931962	0.912749	0.782366	0.941979	0.872046	0.844357	0.962818	0.750375	0.906319	0.807334	0.203581	0.957081	0.253586	0.933306	0.61316	0.634798	0.619843	0.909375	0.872356	0.877772	0.943856	0.896141	0.899944	0.91181	0.923802	0.974126	0.193287	0.864911	0.813105	0.406156	0.87005	0.755877	0.149299	0.766139	0.672934
Os01g0788400	0.84875	0.753032	0.912042	0.850682	0.682075	0.843246	0.733434	1	0.589487	0.628621	0.797682	0.77474	0.697594	0.848614	0.828753	0.785852	0.364979	0.872479	0.847598	0.585138	0.74191	0.830134	0.829619	0.788625	0.520295	0.822869	0.669314	0.792591	0.554427	0.66142	0.648014	0.656916	0.767508	0.658127	0.68585	0.746655	0.638909	0.695455	0.711133	0.788894	0.411006	0.699654	0.639704	0.597219	0.815939	0.911013	0.166042	0.925878	0.696934
Os01g0795600	0.490436	0.725099	0.548327	0.777584	0.0380025	0.443104	0.1661	0.589487	1	0.319114	0.280717	0.666111	-0.00185614	0.333638	0.240179	0.286372	-0.141416	0.283764	0.504004	0.0802649	0.146368	0.537758	0.336243	0.508176	0.953161	0.301898	0.917209	0.256922	0.363199	0.45006	0.411784	0.0694594	0.333599	0.0296913	0.0822057	0.371812	0.0996605	0.132023	0.107307	0.176393	0.849378	0.239971	0.0764729	0.834	0.359614	0.614829	0.36386	0.331714	0.472176
Os01g0840100	0.827901	0.714459	0.50978	0.617346	0.602602	0.780457	0.745692	0.628621	0.319114	1	0.869937	0.825756	0.479413	0.749487	0.618436	0.841765	0.548222	0.774576	0.849054	0.863608	0.651055	0.685869	0.869506	0.567137	0.270033	0.75226	0.370887	0.791954	0.932064	0.961626	0.931669	0.808046	0.791361	0.610376	0.691523	0.836865	0.708428	0.658414	0.738513	0.743691	0.411741	0.794095	0.623056	0.62116	0.529708	0.564107	0.453049	0.57709	0.966488
Os01g0847200	0.952848	0.626612	0.608763	0.570486	0.85994	0.896069	0.88726	0.797682	0.280717	0.869937	1	0.740607	0.757073	0.964334	0.886463	0.991351	0.740955	0.931332	0.936102	0.804184	0.890591	0.839552	0.979961	0.683471	0.217242	0.862976	0.297433	0.97293	0.831867	0.831393	0.853007	0.934443	0.94765	0.872048	0.906152	0.861162	0.910898	0.921044	0.930511	0.933923	0.295333	0.934337	0.813134	0.473875	0.756336	0.702834	0.179006	0.774775	0.810015
Os01g0925400	0.747046	0.855468	0.725573	0.837864	0.417055	0.783099	0.627862	0.77474	0.666111	0.825756	0.740607	1	0.364421	0.707855	0.574033	0.734884	0.256683	0.710877	0.841516	0.574796	0.52812	0.618403	0.752502	0.635503	0.659523	0.662206	0.773175	0.659647	0.796835	0.890773	0.864483	0.616165	0.679782	0.423722	0.490125	0.710109	0.576743	0.498165	0.551781	0.59799	0.702364	0.611089	0.40376	0.848377	0.519285	0.691587	0.505731	0.573067	0.89501
Os01g0934800	0.675367	0.349616	0.623074	0.391338	0.946436	0.714431	0.869778	0.697594	-0.00185614	0.479413	0.757073	0.364421	1	0.829295	0.941147	0.760806	0.790673	0.857127	0.695077	0.6813	0.936196	0.694283	0.7935	0.730331	-0.0184457	0.841481	0.0649365	0.846297	0.329883	0.364407	0.37483	0.822197	0.739311	0.931816	0.918988	0.730585	0.806344	0.868666	0.897138	0.908488	-0.144267	0.784871	0.851255	0.112326	0.871058	0.671654	-0.113833	0.830126	0.398643
Os01g0949850	0.925197	0.598183	0.684428	0.586904	0.895733	0.882895	0.902644	0.848614	0.333638	0.749487	0.964334	0.707855	0.829295	1	0.958968	0.974531	0.752191	0.941341	0.927181	0.707266	0.942016	0.861758	0.959898	0.724785	0.282164	0.869358	0.34336	0.973451	0.706429	0.711174	0.738544	0.919474	0.935723	0.903956	0.922889	0.827681	0.917273	0.944144	0.925098	0.946536	0.282587	0.917348	0.824837	0.448422	0.84551	0.765229	0.0580121	0.825863	0.692071
Os01g0949900	0.840776	0.533784	0.721777	0.557692	0.943996	0.849422	0.931962	0.828753	0.240179	0.618436	0.886463	0.574033	0.941147	0.958968	1	0.90365	0.775018	0.943165	0.855293	0.704952	0.983183	0.835236	0.906558	0.797606	0.218943	0.908152	0.274053	0.947495	0.519697	0.543589	0.55735	0.884912	0.87197	0.93653	0.953034	0.824345	0.887119	0.945436	0.929466	0.966009	0.138848	0.87304	0.846762	0.337988	0.929572	0.796727	-0.0154028	0.868965	0.557991
Os01g0973000	0.935562	0.625671	0.616691	0.566605	0.861746	0.896809	0.912749	0.785852	0.286372	0.841765	0.991351	0.734884	0.760806	0.974531	0.90365	1	0.755181	0.931229	0.945197	0.778774	0.912253	0.832295	0.971134	0.701309	0.250541	0.870868	0.306769	0.9805	0.802836	0.794893	0.821258	0.930238	0.958038	0.8757	0.913356	0.860147	0.931215	0.937372	0.927638	0.940632	0.326887	0.934019	0.799263	0.487704	0.779562	0.72058	0.165745	0.754149	0.772897
Os02g0612900	0.622684	0.120912	0.183352	0.0554696	0.909093	0.517757	0.782366	0.364979	-0.141416	0.548222	0.740955	0.256683	0.790673	0.752191	0.775018	0.755181	1	0.649769	0.648084	0.620056	0.856149	0.554046	0.733026	0.443711	-0.177907	0.637458	-0.224365	0.788735	0.519233	0.412977	0.464129	0.868196	0.776762	0.91066	0.887876	0.60331	0.884968	0.872846	0.888426	0.812115	-0.137003	0.83094	0.887352	0.000345905	0.601007	0.317339	-0.236274	0.461701	0.368907
Os02g0636700	0.887342	0.703192	0.792708	0.691732	0.858542	0.942024	0.941979	0.872479	0.283764	0.774576	0.931332	0.710877	0.857127	0.941341	0.943165	0.931229	0.649769	1	0.888396	0.838478	0.926969	0.852966	0.950998	0.815563	0.26462	0.962693	0.380661	0.951008	0.640704	0.70613	0.68475	0.886872	0.86164	0.855399	0.912598	0.920019	0.83272	0.887038	0.898034	0.963241	0.227957	0.865106	0.771218	0.47718	0.897029	0.84274	0.23977	0.895262	0.747761
Os02g0637000	0.924126	0.765606	0.702429	0.726761	0.785488	0.893138	0.872046	0.847598	0.504004	0.849054	0.936102	0.841516	0.695077	0.927181	0.855293	0.945197	0.648084	0.888396	1	0.730659	0.84715	0.841346	0.954221	0.787869	0.469892	0.863234	0.535232	0.929572	0.793673	0.824845	0.841209	0.827761	0.960002	0.792508	0.82	0.869115	0.860116	0.837415	0.873082	0.883667	0.500813	0.910638	0.768792	0.689682	0.770437	0.813103	0.266257	0.751434	0.824996
Os02g0758000	0.752712	0.625983	0.550853	0.557444	0.717272	0.781347	0.844357	0.585138	0.0802649	0.863608	0.804184	0.574796	0.6813	0.707266	0.704952	0.778774	0.620056	0.838478	0.730659	1	0.755599	0.702539	0.828993	0.698269	0.0743707	0.883971	0.161571	0.803884	0.692408	0.743266	0.67348	0.811548	0.707455	0.691723	0.81145	0.913108	0.685759	0.721172	0.784302	0.835482	0.134272	0.755295	0.67604	0.390917	0.702312	0.618605	0.38429	0.683219	0.813876
Os02g0767200	0.8189	0.490373	0.63281	0.480152	0.968055	0.822166	0.962818	0.74191	0.146368	0.651055	0.890591	0.52812	0.936196	0.942016	0.983183	0.912253	0.856149	0.926969	0.84715	0.755599	1	0.80018	0.908597	0.763175	0.136336	0.909945	0.169501	0.953544	0.546682	0.543598	0.556038	0.920449	0.889184	0.959685	0.982998	0.838422	0.923607	0.966904	0.95912	0.982708	0.0897179	0.902185	0.884683	0.292476	0.898045	0.729883	-0.017796	0.800159	0.557943
Os02g0774200	0.934212	0.709209	0.676059	0.694235	0.740677	0.85909	0.750375	0.830134	0.537758	0.685869	0.839552	0.618403	0.694283	0.861758	0.835236	0.832295	0.554046	0.852966	0.841346	0.702539	0.80018	1	0.879941	0.78662	0.44519	0.83993	0.462243	0.880396	0.601071	0.644136	0.62474	0.712945	0.823102	0.753302	0.803047	0.870375	0.665599	0.80359	0.771807	0.825255	0.37772	0.840331	0.703319	0.566711	0.878645	0.858955	0.21908	0.83981	0.674968
Os02g0793900	0.944074	0.697488	0.662096	0.636251	0.869265	0.915762	0.906319	0.829619	0.336243	0.869506	0.979961	0.752502	0.7935	0.959898	0.906558	0.971134	0.733026	0.950998	0.954221	0.828993	0.908597	0.879941	1	0.740963	0.267184	0.900039	0.36534	0.975569	0.7771	0.805275	0.809653	0.918002	0.950101	0.885113	0.909989	0.911828	0.882615	0.89821	0.939262	0.947588	0.285367	0.961286	0.84557	0.536764	0.809958	0.76984	0.237414	0.81871	0.814605
Os02g0822400	0.73852	0.77625	0.808298	0.804014	0.67106	0.847232	0.807334	0.788625	0.508176	0.567137	0.683471	0.635503	0.730331	0.724785	0.797606	0.701309	0.443711	0.815563	0.787869	0.698269	0.763175	0.78662	0.740963	1	0.56827	0.895326	0.575976	0.7669	0.422783	0.529847	0.483835	0.593486	0.688679	0.637946	0.730598	0.865013	0.625341	0.697237	0.695519	0.782443	0.463276	0.655175	0.558053	0.633473	0.893978	0.91231	0.347938	0.764156	0.614243
Os03g0107700	0.395943	0.732569	0.574226	0.784066	-0.0164731	0.43588	0.203581	0.520295	0.953161	0.270033	0.217242	0.659523	-0.0184457	0.282164	0.218943	0.250541	-0.177907	0.26462	0.469892	0.0743707	0.136336	0.44519	0.267184	0.56827	1	0.320636	0.927696	0.220301	0.290671	0.388018	0.339466	0.0294886	0.270567	-0.0305598	0.0557755	0.37384	0.0865094	0.101835	0.0531996	0.151995	0.905507	0.158771	-0.0352831	0.859004	0.371317	0.621529	0.431298	0.256906	0.424426
Os03g0151500	0.842083	0.718101	0.805227	0.73219	0.834607	0.898894	0.957081	0.822869	0.301898	0.75226	0.862976	0.662206	0.841481	0.869358	0.908152	0.870868	0.637458	0.962693	0.863234	0.883971	0.909945	0.83993	0.900039	0.895326	0.320636	1	0.391144	0.910422	0.590577	0.661126	0.612724	0.831161	0.823259	0.803832	0.896827	0.949888	0.780189	0.849335	0.862782	0.94855	0.263566	0.816879	0.751668	0.49898	0.927853	0.872106	0.256502	0.864893	0.732544
Os03g0181100	0.437357	0.827993	0.721398	0.889244	0.0262766	0.522147	0.253586	0.669314	0.917209	0.370887	0.297433	0.773175	0.0649365	0.34336	0.274053	0.306769	-0.224365	0.380661	0.535232	0.161571	0.169501	0.462243	0.36534	0.575976	0.927696	0.391144	1	0.271975	0.32944	0.485303	0.431392	0.0891637	0.318247	0.0200378	0.0753839	0.426875	0.105618	0.095651	0.119551	0.219232	0.809183	0.216901	0.0341291	0.892695	0.389607	0.700419	0.512396	0.420442	0.544404
Os03g0193075	0.928831	0.61302	0.635056	0.560293	0.910734	0.905643	0.933306	0.792591	0.256922	0.791954	0.97293	0.659647	0.846297	0.973451	0.947495	0.9805	0.788735	0.951008	0.929572	0.803884	0.953544	0.880396	0.975569	0.7669	0.220301	0.910422	0.271975	1	0.709439	0.716413	0.736528	0.921499	0.950588	0.927007	0.955328	0.896434	0.917792	0.959019	0.955775	0.969291	0.244286	0.955257	0.839701	0.450681	0.859355	0.769115	0.149185	0.812154	0.715427
Os03g0266300	0.814784	0.581613	0.364442	0.503572	0.527513	0.668908	0.61316	0.554427	0.363199	0.932064	0.831867	0.796835	0.329883	0.706429	0.519697	0.802836	0.519233	0.640704	0.793673	0.692408	0.546682	0.601071	0.7771	0.422783	0.290671	0.590577	0.32944	0.709439	1	0.966891	0.973532	0.751904	0.758684	0.524201	0.601151	0.666679	0.699685	0.627574	0.657603	0.635099	0.507813	0.708248	0.552061	0.553894	0.373313	0.411498	0.296228	0.42965	0.907786
Os03g0266900	0.82698	0.724772	0.522905	0.66346	0.498781	0.749477	0.634798	0.66142	0.45006	0.961626	0.831393	0.890773	0.364407	0.711174	0.543589	0.794893	0.412977	0.70613	0.824845	0.743266	0.543598	0.644136	0.805275	0.529847	0.388018	0.661126	0.485303	0.716413	0.966891	1	0.981064	0.724635	0.736193	0.497392	0.581828	0.7401	0.644863	0.58174	0.641447	0.647055	0.551241	0.694063	0.51302	0.672976	0.443648	0.539272	0.442617	0.537432	0.978192
Os03g0267000	0.832374	0.654267	0.459685	0.580494	0.529706	0.730888	0.619843	0.648014	0.411784	0.931669	0.853007	0.864483	0.37483	0.738544	0.55735	0.821258	0.464129	0.68475	0.841209	0.67348	0.556038	0.62474	0.809653	0.483835	0.339466	0.612724	0.431392	0.736528	0.973532	0.981064	1	0.733344	0.78203	0.541763	0.591051	0.683906	0.702372	0.619169	0.672357	0.646315	0.533104	0.726806	0.542495	0.629763	0.407296	0.497489	0.358871	0.510374	0.92859
Os03g0709000	0.826753	0.443992	0.514079	0.405348	0.91037	0.777656	0.909375	0.656916	0.0694594	0.808046	0.934443	0.616165	0.822197	0.919474	0.884912	0.930238	0.868196	0.886872	0.827761	0.811548	0.920449	0.712945	0.918002	0.593486	0.0294886	0.831161	0.0891637	0.921499	0.751904	0.724635	0.733344	1	0.861516	0.907584	0.943457	0.802063	0.928792	0.919907	0.939368	0.932907	0.0796853	0.89055	0.856592	0.266441	0.728627	0.549176	0.0288156	0.69754	0.701824
Os03g0835150	0.911713	0.600858	0.558875	0.540809	0.869176	0.829284	0.872356	0.767508	0.333599	0.791361	0.94765	0.679782	0.739311	0.935723	0.87197	0.958038	0.776762	0.86164	0.960002	0.707455	0.889184	0.823102	0.950101	0.688679	0.270567	0.823259	0.318247	0.950588	0.758684	0.736193	0.78203	0.861516	1	0.880494	0.877229	0.812059	0.920945	0.909981	0.934203	0.912918	0.327672	0.961602	0.868094	0.501917	0.739858	0.714895	0.0963801	0.71758	0.715487
Os03g0836500	0.785475	0.355494	0.47162	0.311739	0.981991	0.748723	0.877772	0.658127	0.0296913	0.610376	0.872048	0.423722	0.931816	0.903956	0.93653	0.8757	0.91066	0.855399	0.792508	0.691723	0.959685	0.753302	0.885113	0.637946	-0.0305598	0.803832	0.0200378	0.927007	0.524201	0.497392	0.541763	0.907584	0.880494	1	0.963743	0.754322	0.916087	0.95227	0.976234	0.937588	-0.0632671	0.928919	0.933067	0.172949	0.796465	0.600269	-0.0912686	0.74318	0.485835
Os04g0206600	0.8388	0.453232	0.548655	0.419372	0.972211	0.814648	0.943856	0.68585	0.0822057	0.691523	0.906152	0.490125	0.918988	0.922889	0.953034	0.913356	0.887876	0.912598	0.82	0.81145	0.982998	0.803047	0.909989	0.730598	0.0557755	0.896827	0.0753839	0.955328	0.601151	0.581828	0.591051	0.943457	0.877229	0.963743	1	0.849641	0.923534	0.97783	0.968963	0.978512	0.0500629	0.908648	0.889439	0.239849	0.861421	0.663485	-0.000865061	0.768059	0.588424
Os04g0231800	0.861222	0.810846	0.694409	0.72719	0.748269	0.932016	0.896141	0.746655	0.371812	0.836865	0.861162	0.710109	0.730585	0.827681	0.824345	0.860147	0.60331	0.920019	0.869115	0.913108	0.838422	0.870375	0.911828	0.865013	0.37384	0.949888	0.426875	0.896434	0.666679	0.7401	0.683906	0.802063	0.812059	0.754322	0.849641	1	0.73334	0.79458	0.82514	0.887561	0.357153	0.849688	0.688576	0.628819	0.857317	0.828424	0.473028	0.76587	0.812935
Os04g0403901	0.80115	0.424355	0.455625	0.356809	0.917689	0.767242	0.899944	0.638909	0.0996605	0.708428	0.910898	0.576743	0.806344	0.917273	0.887119	0.931215	0.884968	0.83272	0.860116	0.685759	0.923607	0.665599	0.882615	0.625341	0.0865094	0.780189	0.105618	0.917792	0.699685	0.644863	0.702372	0.928792	0.920945	0.916087	0.923534	0.73334	1	0.948608	0.947916	0.915862	0.177398	0.894074	0.849551	0.289447	0.694335	0.551259	-0.0258772	0.616509	0.601927
Os04g0584600	0.865141	0.430025	0.517727	0.394231	0.9544	0.811907	0.91181	0.695455	0.132023	0.658414	0.921044	0.498165	0.868666	0.944144	0.945436	0.937372	0.872846	0.887038	0.837415	0.721172	0.966904	0.80359	0.89821	0.697237	0.101835	0.849335	0.095651	0.959019	0.627574	0.58174	0.619169	0.919907	0.909981	0.95227	0.97783	0.79458	0.948608	1	0.955316	0.957411	0.131166	0.90564	0.863267	0.251227	0.82789	0.652847	-0.0534295	0.732007	0.558181
Os04g0624000	0.848757	0.476142	0.529318	0.42558	0.973373	0.811881	0.923802	0.711133	0.107307	0.738513	0.930511	0.551781	0.897138	0.925098	0.929466	0.927638	0.888426	0.898034	0.873082	0.784302	0.95912	0.771807	0.939262	0.695519	0.0531996	0.862782	0.119551	0.955775	0.657603	0.641447	0.672357	0.939368	0.934203	0.976234	0.968963	0.82514	0.947916	0.955316	1	0.969194	0.0633118	0.95451	0.940588	0.294813	0.786864	0.645348	0.0217935	0.754173	0.637343
Os05g0102800	0.871531	0.569856	0.673104	0.555647	0.953585	0.869463	0.974126	0.788894	0.176393	0.743691	0.933923	0.59799	0.908488	0.946536	0.966009	0.940632	0.812115	0.963241	0.883667	0.835482	0.982708	0.825255	0.947588	0.782443	0.151995	0.94855	0.219232	0.969291	0.635099	0.647055	0.646315	0.932907	0.912918	0.937588	0.978512	0.887561	0.915862	0.957411	0.969194	1	0.133289	0.915328	0.887217	0.351587	0.88376	0.760218	0.0730949	0.836183	0.67122
Os05g0151300	0.438041	0.703967	0.403168	0.675574	-0.05549	0.438965	0.193287	0.411006	0.849378	0.411741	0.295333	0.702364	-0.144267	0.282587	0.138848	0.326887	-0.137003	0.227957	0.500813	0.134272	0.0897179	0.37772	0.285367	0.463276	0.905507	0.263566	0.809183	0.244286	0.507813	0.551241	0.533104	0.0796853	0.327672	-0.0632671	0.0500629	0.357153	0.177398	0.131166	0.0633118	0.133289	1	0.1818	-0.0857478	0.857371	0.215175	0.477796	0.498952	0.11038	0.540394
Os05g0155500	0.884429	0.569869	0.485698	0.461565	0.889932	0.829212	0.864911	0.699654	0.239971	0.794095	0.934337	0.611089	0.784871	0.917348	0.87304	0.934019	0.83094	0.865106	0.910638	0.755295	0.902185	0.840331	0.961286	0.655175	0.158771	0.816879	0.216901	0.955257	0.708248	0.694063	0.726806	0.89055	0.961602	0.928919	0.908648	0.849688	0.894074	0.90564	0.95451	0.915328	0.1818	1	0.896312	0.445831	0.751238	0.66699	0.153129	0.71168	0.687926
Os05g0456900	0.75158	0.324162	0.437078	0.325766	0.950807	0.625899	0.813105	0.639704	0.0764729	0.623056	0.813134	0.40376	0.851255	0.824837	0.846762	0.799263	0.887352	0.771218	0.768792	0.67604	0.884683	0.703319	0.84557	0.558053	-0.0352831	0.751668	0.0341291	0.839701	0.552061	0.51302	0.542495	0.856592	0.868094	0.933067	0.889439	0.688576	0.849551	0.863267	0.940588	0.887217	-0.0857478	0.896312	1	0.15327	0.700735	0.541503	-0.185111	0.709015	0.510715
Os05g0504766	0.571668	0.918814	0.593842	0.837706	0.139657	0.662013	0.406156	0.597219	0.834	0.62116	0.473875	0.848377	0.112326	0.448422	0.337988	0.487704	0.000345905	0.47718	0.689682	0.390917	0.292476	0.566711	0.536764	0.633473	0.859004	0.49898	0.892695	0.450681	0.553894	0.672976	0.629763	0.266441	0.501917	0.172949	0.239849	0.628819	0.289447	0.251227	0.294813	0.351587	0.857371	0.445831	0.15327	1	0.420237	0.690838	0.713058	0.367987	0.72232
Os05g0531100	0.782046	0.618158	0.804222	0.676346	0.815574	0.827785	0.87005	0.815939	0.359614	0.529708	0.756336	0.519285	0.871058	0.84551	0.929572	0.779562	0.601007	0.897029	0.770437	0.702312	0.898045	0.878645	0.809958	0.893978	0.371317	0.927853	0.389607	0.859355	0.373313	0.443648	0.407296	0.728627	0.739858	0.796465	0.861421	0.857317	0.694335	0.82789	0.786864	0.88376	0.215175	0.751238	0.700735	0.420237	1	0.90063	0.100016	0.885792	0.510774
Os05g0588900	0.778621	0.827512	0.914068	0.887651	0.613758	0.852285	0.755877	0.911013	0.614829	0.564107	0.702834	0.691587	0.671654	0.765229	0.796727	0.72058	0.317339	0.84274	0.813103	0.618605	0.729883	0.858955	0.76984	0.91231	0.621529	0.872106	0.700419	0.769115	0.411498	0.539272	0.497489	0.549176	0.714895	0.600269	0.663485	0.828424	0.551259	0.652847	0.645348	0.760218	0.477796	0.66699	0.541503	0.690838	0.90063	1	0.322129	0.873279	0.624075
Os06g0248600	0.210018	0.725657	0.234163	0.494967	-0.162301	0.476127	0.149299	0.166042	0.36386	0.453049	0.179006	0.505731	-0.113833	0.0580121	-0.0154028	0.165745	-0.236274	0.23977	0.266257	0.38429	-0.017796	0.21908	0.237414	0.347938	0.431298	0.256502	0.512396	0.149185	0.296228	0.442617	0.358871	0.0288156	0.0963801	-0.0912686	-0.000865061	0.473028	-0.0258772	-0.0534295	0.0217935	0.0730949	0.498952	0.153129	-0.185111	0.713058	0.100016	0.322129	1	0.0562075	0.539938
Os06g0318900	0.797665	0.599523	0.866827	0.714279	0.768217	0.788081	0.766139	0.925878	0.331714	0.57709	0.774775	0.573067	0.830126	0.825863	0.868965	0.754149	0.461701	0.895262	0.751434	0.683219	0.800159	0.83981	0.81871	0.764156	0.256906	0.864893	0.420442	0.812154	0.42965	0.537432	0.510374	0.69754	0.71758	0.74318	0.768059	0.76587	0.616509	0.732007	0.754173	0.836183	0.11038	0.71168	0.709015	0.367987	0.885792	0.873279	0.0562075	1	0.595882
Os06g0592500	0.81522	0.814159	0.607377	0.753606	0.494934	0.79094	0.672934	0.696934	0.472176	0.966488	0.810015	0.89501	0.398643	0.692071	0.557991	0.772897	0.368907	0.747761	0.824996	0.813876	0.557943	0.674968	0.814605	0.614243	0.424426	0.732544	0.544404	0.715427	0.907786	0.978192	0.92859	0.701824	0.715487	0.485835	0.588424	0.812935	0.601927	0.558181	0.637343	0.67122	0.540394	0.687926	0.510715	0.72232	0.510774	0.624075	0.539938	0.595882	1
Os07g0209100	0.925556	0.638786	0.634907	0.574346	0.892202	0.913533	0.913326	0.817462	0.304169	0.761636	0.966281	0.677628	0.813738	0.970649	0.934116	0.977776	0.750666	0.935529	0.944796	0.741597	0.93381	0.856597	0.965267	0.759557	0.262943	0.881785	0.324456	0.983785	0.702594	0.706642	0.742042	0.88237	0.970893	0.908002	0.922241	0.860612	0.928957	0.94875	0.946084	0.953562	0.297954	0.947141	0.830492	0.482948	0.823197	0.775917	0.153692	0.789908	0.701011
Os07g0659900	0.927473	0.835496	0.844652	0.866333	0.680125	0.917223	0.7887	0.949116	0.656018	0.746436	0.866631	0.853931	0.635564	0.884979	0.825185	0.865173	0.430438	0.892368	0.913613	0.666596	0.767753	0.878287	0.878576	0.828067	0.613313	0.860499	0.685362	0.847544	0.708732	0.780536	0.759231	0.722179	0.827776	0.661525	0.735685	0.838918	0.71124	0.760455	0.74146	0.820697	0.579693	0.756593	0.62418	0.707301	0.815398	0.897144	0.293835	0.830668	0.802954
Os08g0156033	0.586267	0.346751	0.545532	0.366403	0.705838	0.661603	0.842344	0.483738	-0.0911131	0.548516	0.686142	0.381207	0.7224	0.701463	0.75618	0.71937	0.630844	0.778038	0.561273	0.762559	0.791889	0.549309	0.6489	0.632447	0.0151425	0.808018	-0.00418326	0.735869	0.446305	0.44583	0.40396	0.778593	0.563067	0.663307	0.809027	0.716833	0.703702	0.771988	0.680316	0.790716	0.0545053	0.562481	0.514481	0.115857	0.752055	0.537168	0.0532857	0.600946	0.474155
Os08g0191600	0.832143	0.363924	0.434925	0.314913	0.972493	0.74187	0.855899	0.662425	0.0462114	0.690033	0.910105	0.465193	0.876308	0.907768	0.901098	0.898166	0.90995	0.847481	0.810873	0.726339	0.930529	0.756843	0.90874	0.583252	-0.0492143	0.785413	0.0132121	0.926101	0.638566	0.596125	0.63992	0.933245	0.905639	0.980823	0.953724	0.748919	0.926664	0.94785	0.982065	0.932998	-0.0340294	0.942216	0.954576	0.178442	0.733173	0.554867	-0.0897681	0.727757	0.571167
Os08g0500700	0.757937	0.667986	0.479492	0.561412	0.593168	0.748349	0.747688	0.566874	0.182184	0.977421	0.828023	0.748854	0.488375	0.694889	0.588018	0.79417	0.53969	0.768465	0.768383	0.911315	0.636422	0.616996	0.83122	0.522275	0.142012	0.752525	0.267214	0.749206	0.875638	0.910742	0.86027	0.807192	0.721764	0.590886	0.687637	0.827678	0.674774	0.627951	0.719538	0.737884	0.280327	0.746446	0.609492	0.515856	0.50276	0.503686	0.463934	0.558169	0.937252
Os08g0535800	0.899469	0.590879	0.611789	0.556677	0.843152	0.845206	0.887435	0.777435	0.25135	0.871387	0.978331	0.771976	0.732065	0.94933	0.86351	0.972974	0.740028	0.907979	0.916815	0.777321	0.873367	0.746862	0.951746	0.623927	0.199516	0.832872	0.293945	0.929669	0.849795	0.842272	0.860907	0.9532	0.919363	0.83891	0.87778	0.806456	0.923227	0.889146	0.908977	0.915125	0.285643	0.888937	0.804505	0.441867	0.698538	0.639902	0.125651	0.730371	0.813172
Os08g0548300	0.923757	0.66898	0.652413	0.638755	0.89824	0.872378	0.934959	0.802001	0.358751	0.832433	0.947885	0.716635	0.801861	0.935253	0.907163	0.94995	0.782213	0.917477	0.961235	0.82056	0.92581	0.852076	0.967629	0.798431	0.316047	0.918209	0.360784	0.958265	0.76062	0.766971	0.769873	0.901652	0.964597	0.883228	0.922913	0.90138	0.907918	0.915259	0.95104	0.958421	0.328614	0.943161	0.88219	0.526477	0.822892	0.771254	0.157607	0.775138	0.779187
Os09g0412300	0.709687	0.912067	0.768676	0.92628	0.290246	0.753003	0.458709	0.818239	0.896448	0.577587	0.570691	0.857467	0.292097	0.588273	0.505939	0.564371	0.0313689	0.611536	0.734971	0.396742	0.410341	0.714954	0.621224	0.728503	0.863335	0.596044	0.932501	0.545211	0.537674	0.671412	0.632626	0.348293	0.558715	0.298306	0.356148	0.654263	0.351103	0.380547	0.392948	0.46989	0.786432	0.487753	0.274267	0.910514	0.583113	0.823835	0.531537	0.610701	0.714436
Os10g0396300	0.907692	0.557272	0.670758	0.561497	0.933753	0.850145	0.904627	0.834711	0.198276	0.782493	0.956576	0.634422	0.882225	0.951523	0.938535	0.939907	0.768201	0.947021	0.892198	0.816638	0.933029	0.839411	0.963539	0.724084	0.120603	0.898627	0.236072	0.961997	0.695561	0.717972	0.73196	0.923659	0.917864	0.922548	0.939308	0.844982	0.89075	0.921822	0.958171	0.966618	0.122137	0.917858	0.891366	0.349333	0.827533	0.738642	0.046411	0.881021	0.723145
Os10g0464000	0.816296	0.357508	0.498581	0.338182	0.985285	0.763096	0.90779	0.673468	0.00840813	0.645899	0.901011	0.440415	0.914823	0.913175	0.93623	0.903408	0.898013	0.878969	0.794815	0.746724	0.964113	0.741934	0.884181	0.65437	-0.0365001	0.840035	0.00268108	0.93435	0.591692	0.552603	0.588492	0.932516	0.883006	0.973216	0.981518	0.763026	0.942342	0.98009	0.975146	0.962085	-0.0191904	0.893083	0.912512	0.143832	0.794692	0.598328	-0.112214	0.75017	0.536995
Os10g0490900	0.842164	0.883137	0.87032	0.938154	0.484806	0.853319	0.644729	0.923354	0.75023	0.681501	0.738639	0.859228	0.476474	0.744969	0.677368	0.732746	0.193581	0.785705	0.829791	0.580948	0.593714	0.815064	0.75606	0.812519	0.724058	0.772838	0.808959	0.714692	0.636397	0.7508	0.715342	0.53419	0.694002	0.465868	0.554656	0.765765	0.522098	0.580297	0.563048	0.665534	0.686914	0.60105	0.426397	0.795585	0.731224	0.907345	0.408083	0.782869	0.789282
Os10g0528100	0.777693	0.58803	0.504557	0.476226	0.851997	0.838096	0.948814	0.583676	0.0949265	0.806691	0.869131	0.58857	0.791517	0.824749	0.834418	0.880039	0.814817	0.872643	0.830471	0.901512	0.897258	0.707102	0.884046	0.757931	0.128235	0.898507	0.14717	0.901919	0.678671	0.681394	0.663623	0.899984	0.839998	0.850649	0.923453	0.91479	0.881826	0.877291	0.912635	0.922075	0.185122	0.874432	0.781668	0.408223	0.762512	0.627243	0.289257	0.623079	0.714757
Os11g0114200	0.895899	0.840723	0.866439	0.875852	0.623761	0.917681	0.756559	0.93143	0.654645	0.691124	0.819594	0.81466	0.623662	0.849653	0.807765	0.825143	0.357511	0.87557	0.870386	0.648432	0.735841	0.891232	0.833832	0.865024	0.639825	0.854461	0.697086	0.827778	0.628879	0.722794	0.697133	0.65621	0.766172	0.615589	0.702245	0.839679	0.643334	0.723987	0.679048	0.779415	0.596113	0.703106	0.524954	0.719273	0.84925	0.934724	0.342322	0.841816	0.755052
Os11g0704800	0.895987	0.692769	0.806405	0.702629	0.858809	0.925973	0.927967	0.880563	0.326575	0.739283	0.912768	0.679103	0.864825	0.942218	0.954698	0.916003	0.646869	0.989924	0.878871	0.81917	0.931247	0.900498	0.940471	0.836662	0.30174	0.96493	0.392524	0.951001	0.602993	0.668048	0.642984	0.865161	0.851838	0.853987	0.914368	0.920925	0.804268	0.888229	0.881308	0.95591	0.237134	0.860007	0.768144	0.476064	0.941077	0.874891	0.197663	0.920123	0.712041
Os12g0114000	0.855449	0.834763	0.866635	0.874546	0.590305	0.884434	0.734107	0.901082	0.687293	0.638862	0.764907	0.776896	0.606689	0.821968	0.794753	0.779832	0.337372	0.848138	0.830592	0.612751	0.722677	0.90447	0.79956	0.855247	0.67837	0.838792	0.712377	0.796015	0.553262	0.651503	0.611004	0.620448	0.719157	0.588844	0.678204	0.833965	0.583699	0.688991	0.63199	0.747987	0.586392	0.678601	0.494552	0.725422	0.876404	0.944439	0.338615	0.827348	0.696371
Os12g0576750	0.821278	0.361039	0.500271	0.342197	0.973149	0.753441	0.863505	0.703307	0.105968	0.569168	0.877079	0.42032	0.905111	0.923232	0.946345	0.888744	0.875194	0.851248	0.807862	0.636001	0.95689	0.789978	0.875159	0.654131	0.0420301	0.79971	0.0680657	0.932038	0.521845	0.482127	0.537506	0.872469	0.904144	0.98144	0.952206	0.728617	0.916624	0.972658	0.957768	0.934376	0.0164358	0.913487	0.915157	0.187924	0.816009	0.645024	-0.150295	0.760938	0.460095
Os12g0633900	0.959416	0.7214	0.679079	0.685438	0.809175	0.902232	0.863229	0.847789	0.407184	0.905452	0.977383	0.820214	0.710254	0.938055	0.852823	0.958414	0.661035	0.928622	0.948112	0.814603	0.847186	0.855557	0.980017	0.706158	0.327554	0.872589	0.430208	0.93474	0.852876	0.880195	0.874487	0.902323	0.922742	0.811041	0.855259	0.883064	0.844403	0.853491	0.890868	0.907739	0.36551	0.909254	0.798456	0.573674	0.75145	0.746034	0.253849	0.795797	0.879461
[truncated: 17 more columns]
