# Supplementary material for: Single-Cell RNA Sequencing Efficiently Predicts Transcription Factor Targets in Plants
Source: Front Plant Sci. 2020 Dec 8;11:603302. doi: 10.3389/fpls.2020.603302 (PMC7793804; doi:10.3389/fpls.2020.603302)
Supplement: Supplementary Table 3 — The statistical quality results of sequencing date. [file Table_3.XLSX]

## Sheet: supplementary table3
geneID	p_val	avg_logFC	pct.1	pct.2	p_val_adj
Os03g0151500	3.69663e-276	-2.95481	0.333	0.993	2.18545e-272
Os02g0822400	6.96407e-272	-2.46038	0.966	1	4.11716e-268
Os12g0632000	3.44133e-258	1.79941	1	0.902	2.03451e-254
Os03g0266900	5.1958e-257	-4.10649	0.222	0.942	3.07176e-253
Os01g0949900	2.36555e-251	-2.82842	0.294	0.963	1.39851e-247
Os04g0462500	6.45036e-248	1.69518	0.998	0.615	3.81345e-244
Os01g0683700	2.59098e-247	-2.07115	0.306	0.955	1.53178e-243
Os06g0592500	8.52488e-247	-2.79013	0.149	0.905	5.03991e-243
Os08g0191600	4.97505e-246	-1.50056	0.958	1	2.94125e-242
Os04g0688300	4.36857e-245	3.35844	0.918	0.114	2.5827e-241
Os05g0531100	1.65622e-243	-2.75362	0.404	0.974	9.79156e-240
Os02g0626100	2.43474e-243	2.37969	0.949	0.188	1.43942e-239
Os06g0147250	5.54268e-239	-2.17664	0.362	0.974	3.27683e-235
Os09g0412300	8.8784e-238	-2.30188	0.301	0.951	5.24891e-234
Os02g0793900	1.36762e-237	-1.75004	0.198	0.905	8.08535e-234
Os12g0114000	2.49498e-237	-2.69759	0.247	0.922	1.47503e-233
Os02g0767200	3.78586e-237	-1.96059	0.128	0.882	2.2382e-233
Os03g0231600	3.20784e-234	1.69758	0.994	0.503	1.89648e-230
Os05g0102800	6.3499e-233	-1.58845	0.185	0.901	3.75406e-229
Os07g0106200	2.10958e-232	1.48069	0.999	0.838	1.24718e-228
Os01g0916400	5.62401e-229	1.83926	0.972	0.342	3.32492e-225
Os03g0599800	3.55396e-226	1.80327	0.954	0.265	2.1011e-222
Os01g0124200	3.70106e-226	2.04732	0.992	0.534	2.18807e-222
Os06g0549900	6.04284e-225	2.14668	0.976	0.347	3.57253e-221
Os05g0135700	5.79123e-223	1.76001	0.962	0.313	3.42377e-219
Os02g0120100	9.37826e-221	1.55954	0.966	0.317	5.54443e-217
Os03g0709000	2.07784e-220	-1.95841	0.751	0.988	1.22842e-216
Os01g0973000	3.27218e-216	-2.60457	0.07	0.792	1.93451e-212
Os10g0528100	6.35248e-215	-1.87583	0.373	0.942	3.75559e-211
Os03g0107700	5.63899e-214	-2.15932	0.401	0.95	3.33377e-210
Os08g0535800	7.23288e-214	-2.43466	0.18	0.861	4.27608e-210
Os12g0616500	4.45902e-212	1.83783	0.867	0.109	2.63617e-208
Os01g0840100	6.37802e-212	-1.99123	0.309	0.911	3.77068e-208
Os05g0588900	2.67697e-211	-1.80273	0.269	0.899	1.58263e-207
Os02g0758000	8.59454e-211	-1.736	0.813	0.996	5.08109e-207
Os07g0442900	3.15837e-210	1.56957	0.981	0.412	1.86723e-206
Os01g0654500	1.15462e-208	1.42769	0.96	0.383	6.82609e-205
Os01g0949850	1.88978e-207	-2.34363	0.113	0.803	1.11724e-203
Os01g0615100	2.50828e-207	1.18765	1	0.996	1.4829e-203
Os11g0455500	4.55682e-207	1.80895	0.84	0.073	2.69399e-203
Os01g0589800	1.20414e-206	-1.42602	0.448	0.946	7.11885e-203
Os02g0612900	7.88295e-204	-1.97374	0.647	0.974	4.6604e-200
Os11g0199200	2.15996e-203	1.74694	0.908	0.195	1.27697e-199
Os01g0639900	7.53496e-202	-1.50645	0.789	0.985	4.45467e-198
Os08g0500700	2.78705e-201	-2.10847	0.668	0.971	1.64771e-197
Os01g0905700	6.27416e-200	-1.46988	0.424	0.948	3.70928e-196
Os10g0527400	2.95734e-199	-1.50299	0.819	0.996	1.74838e-195
Os03g0183000	6.92318e-199	1.19341	0.997	0.695	4.09299e-195
Os07g0622200	1.2363e-198	1.49512	0.992	0.701	7.30902e-195
Os07g0584100	2.04325e-198	1.56423	0.871	0.132	1.20797e-194
Os03g0193075	2.73837e-198	-1.39703	0.186	0.838	1.61892e-194
Os07g0246200	3.56182e-196	1.71005	0.851	0.123	2.10575e-192
Os07g0659900	1.31709e-191	-1.51935	0.165	0.812	7.78662e-188
Os12g0633900	1.52738e-190	-1.658	0.25	0.85	9.02986e-187
Os03g0744600	4.01999e-188	1.28124	0.996	0.683	2.37662e-184
Os05g0151300	1.86167e-186	-1.10933	0.978	0.997	1.10062e-182
Os04g0650700	2.29807e-186	2.58422	0.886	0.305	1.35862e-182
Os05g0405000	3.06424e-184	1.81578	0.951	0.42	1.81158e-180
Os07g0492000	1.64755e-183	1.25968	0.977	0.544	9.74033e-180
Os10g0444700	7.51588e-181	1.59141	0.798	0.102	4.44339e-177
Os01g0565900	2.47672e-180	1.37818	0.934	0.318	1.46424e-176
Os04g0688100	2.1946e-179	2.44251	0.776	0.086	1.29745e-175
Os07g0245100	6.02476e-178	1.20995	0.999	0.928	3.56184e-174
Os03g0267000	1.09303e-177	-3.85388	0.134	0.751	6.462e-174
Os03g0802200	3.72785e-176	-1.47797	0.244	0.836	2.20391e-172
Os04g0231800	5.60006e-176	-1.4711	0.221	0.811	3.31076e-172
Os04g0206600	7.30357e-175	-1.44493	0.135	0.771	4.31787e-171
Os01g0934800	1.11769e-174	-1.59627	0.665	0.974	6.60778e-171
Os06g0294600	3.01351e-174	1.84875	0.727	0.033	1.78159e-170
Os10g0542900	5.95523e-173	1.61052	0.973	0.703	3.52073e-169
Os06g0506600	7.40222e-173	-1.37619	0.982	0.997	4.37619e-169
Os01g0926300	4.6492e-171	1.08445	0.976	0.564	2.7486e-167
Os01g0124601	1.03992e-170	1.14406	0.997	0.932	6.14802e-167
Os08g0127100	5.68661e-170	1.33414	0.956	0.544	3.36193e-166
Os01g0138800	6.09058e-170	1.47309	0.968	0.417	3.60075e-166
Os10g0577000	1.84106e-169	-1.19126	0.276	0.828	1.08843e-165
Os02g0693500	4.97891e-169	-1.23581	0.091	0.711	2.94353e-165
Os03g0103300	5.33659e-169	1.69179	0.788	0.115	3.15499e-165
Os01g0510200	1.24158e-168	-1.77914	0.166	0.772	7.34022e-165
Os11g0605500	1.94474e-168	1.23908	0.956	0.408	1.14973e-164
Os02g0626400	3.0716e-168	1.18787	0.945	0.412	1.81593e-164
Os07g0162600	3.10426e-166	1.73121	0.804	0.143	1.83524e-162
Os03g0218400	7.11238e-166	1.6378	0.762	0.098	4.20484e-162
Os05g0454500	3.55243e-165	1.82503	0.887	0.385	2.1002e-161
Os03g0230300	6.91027e-165	-1.20125	0.698	0.97	4.08535e-161
Os01g0847200	1.07116e-162	-1.44345	0.262	0.801	6.33268e-159
Os11g0114200	1.13578e-162	-2.31503	0.195	0.758	6.71471e-159
Os04g0181100	6.18225e-162	1.08431	0.898	0.279	3.65494e-158
Os03g0233000	2.69636e-161	1.73554	0.768	0.105	1.59409e-157
Os04g0524600	3.27804e-161	1.2864	0.781	0.126	1.93798e-157
Os03g0255500	5.89822e-161	1.42699	0.884	0.293	3.48703e-157
Os05g0188100	5.71179e-160	-1.37453	0.388	0.894	3.37681e-156
Os11g0113300	7.4934e-160	-1.06737	0.72	0.954	4.4301e-156
Os08g0498100	4.81115e-159	1.68799	0.804	0.163	2.84435e-155
Os08g0135900	1.42705e-157	1.17634	0.844	0.212	8.43671e-154
Os02g0743200	8.11507e-157	-1.17036	0.643	0.942	4.79763e-153
Os08g0548300	8.2154e-157	-1.13016	0.253	0.811	4.85694e-153
Os09g0552600	1.03514e-156	1.17233	0.995	0.868	6.11976e-153
Os10g0416100	5.22803e-156	1.2899	0.989	0.783	3.09081e-152
Os03g0749300	5.7148e-156	1.52137	0.962	0.571	3.37859e-152
Os09g0286600	7.29966e-156	1.40722	0.79	0.151	4.31556e-152
Os03g0836500	9.17977e-154	-1.13016	0.527	0.899	5.42708e-150
Os11g0704800	2.07017e-152	-1.08751	0.366	0.856	1.22388e-148
Os06g0725200	6.64922e-151	1.54308	0.807	0.2	3.93102e-147
Os01g0963000	3.49907e-150	2.36757	0.666	0.041	2.06865e-146
Os03g0184550	1.67263e-149	1.35353	0.733	0.099	9.88859e-146
Os01g0118000	1.92053e-149	1.07982	0.781	0.142	1.13542e-145
Os03g0181100	2.21415e-148	-1.34323	0.411	0.872	1.309e-144
Os05g0104900	4.40837e-148	-1.05678	0.324	0.815	2.60623e-144
Os07g0209100	5.36744e-148	-1.15315	0.052	0.615	3.17323e-144
Os07g0188800	4.99195e-147	1.13257	0.76	0.126	2.95124e-143
Os10g0325400	8.56503e-147	-1.81763	0.025	0.577	5.06364e-143
Os09g0539100	4.96161e-146	1.06419	0.787	0.159	2.93331e-142
Os07g0606000	8.58755e-145	-1.20684	0.199	0.742	5.07696e-141
Os01g0141000	1.21429e-144	1.08962	0.959	0.558	7.17887e-141
Os01g0314800	4.23165e-144	-1.20976	0.87	0.993	2.50175e-140
Os04g0609600	1.52534e-143	-1.03889	0.421	0.854	9.01783e-140
Os08g0508800	2.34726e-143	1.08209	0.876	0.295	1.3877e-139
Os09g0451500	4.15752e-142	1.23831	0.779	0.159	2.45793e-138
Os12g0555000	1.42751e-141	1.27325	0.998	0.984	8.43946e-138
Os08g0441600	2.69889e-141	1.32456	0.841	0.285	1.59558e-137
Os02g0687500	5.55335e-141	-1.39179	0.348	0.824	3.28314e-137
Os11g0112800	7.34574e-141	-1.08532	0.53	0.883	4.3428e-137
Os05g0155500	1.09668e-140	-1.3572	0.508	0.87	6.48359e-137
Os03g0171900	1.1086e-140	1.07487	0.713	0.087	6.55402e-137
Os12g0576750	1.11488e-140	-1.34863	0.104	0.669	6.59119e-137
Os06g0725100	9.59968e-140	1.39415	0.665	0.06	5.67533e-136
Os04g0650800	1.09966e-139	1.13477	0.699	0.085	6.50119e-136
Os08g0278900	2.98745e-139	1.05292	0.763	0.14	1.76618e-135
Os01g0795600	3.21211e-138	-1.56584	0.446	0.878	1.899e-134
Os04g0656100	4.17617e-138	1.15741	0.878	0.379	2.46895e-134
Os02g0736400	4.89131e-138	1.30608	0.849	0.331	2.89174e-134
Os04g0664500	2.01795e-137	1.92409	0.642	0.042	1.19301e-133
Os06g0139800	2.63264e-137	-1.13649	0.097	0.64	1.55642e-133
Os12g0112250	3.0289e-137	-1.01541	0.426	0.844	1.79068e-133
Os04g0403901	3.11982e-137	-1.31601	0.135	0.682	1.84444e-133
Os05g0504766	5.86808e-137	-1.11543	0.495	0.89	3.46921e-133
Os07g0169600	2.01253e-136	1.09921	0.755	0.156	1.18981e-132
Os01g0925400	4.40466e-136	-1.90632	0.211	0.725	2.60403e-132
Os06g0716700	9.15338e-136	1.28034	0.727	0.11	5.41148e-132
Os06g0257450	2.66125e-135	-1.51743	0.182	0.751	1.57333e-131
Os01g0303600	4.89822e-135	-1.37517	0.123	0.662	2.89583e-131
Os07g0107300	4.28804e-134	1.15981	0.728	0.125	2.53509e-130
Os04g0624000	7.08333e-134	-1.21853	0.587	0.877	4.18766e-130
Os01g0949800	7.619e-134	-1.29015	0.018	0.53	4.50435e-130
Os01g0918300	1.09114e-133	1.08789	0.719	0.118	6.45085e-130
Os04g0584600	1.23008e-133	-1.11944	0.386	0.821	7.27222e-130
Os03g0822700	3.41051e-133	-1.58045	0.198	0.703	2.0163e-129
Os04g0322100	3.70173e-133	1.71847	0.677	0.098	2.18846e-129
Os01g0788400	4.92888e-133	-1.56148	0.074	0.597	2.91396e-129
Os06g0670300	2.68176e-132	1.09831	0.654	0.062	1.58545e-128
Os01g0188100	3.40072e-132	-1.08518	0.285	0.777	2.01051e-128
Os04g0685700	1.06946e-131	-1.30223	0.655	0.93	6.32263e-128
Os04g0458600	2.23273e-131	1.26034	0.91	0.489	1.31999e-127
Os02g0774200	9.56268e-130	-1.63806	0.352	0.817	5.65346e-126
Os10g0396300	1.66502e-129	-1.23548	0.244	0.742	9.84357e-126
Os06g0143100	1.08083e-128	-1.4757	0.087	0.613	6.38986e-125
Os03g0820400	2.35529e-128	-1.36782	0.571	0.918	1.39245e-124
Os03g0835150	3.91384e-127	-1.22356	0.079	0.596	2.31386e-123
Os11g0642400	4.2895e-127	1.51096	0.62	0.05	2.53595e-123
Os03g0710000	8.60102e-127	1.07498	0.64	0.069	5.08492e-123
Os03g0700700	1.11888e-125	1.17745	0.814	0.26	6.61481e-122
Os07g0546200	1.44941e-125	1.02899	0.818	0.26	8.5689e-122
Os12g0433700	1.90048e-125	-1.4426	0.018	0.503	1.12356e-121
Os03g0673100	3.08232e-125	-1.07166	0.961	0.989	1.82227e-121
Os12g0147200	1.04797e-124	-2.24071	0.211	0.707	6.1956e-121
Os02g0637000	1.40276e-124	-1.69328	0.25	0.739	8.29311e-121
Os01g0974100	9.31209e-124	-1.30308	0.015	0.494	5.50531e-120
Os01g0511100	3.82603e-122	1.05186	0.867	0.347	2.26195e-118
Os01g0971100	4.2991e-122	-1.06834	0.012	0.485	2.54163e-118
Os04g0402700	4.98815e-122	1.2507	0.64	0.086	2.949e-118
Os03g0691800	1.02819e-119	1.13731	0.677	0.122	6.07864e-116
Os01g0923000	1.4575e-119	1.04257	0.805	0.257	8.61673e-116
Os01g0323600	3.11297e-119	1.17481	0.806	0.268	1.84039e-115
Os04g0623500	5.10421e-119	1.09316	0.768	0.232	3.01761e-115
Os10g0464000	9.90232e-119	-1.18701	0.148	0.648	5.85425e-115
Os04g0677300	1.56265e-118	1.313	0.671	0.118	9.23839e-115
Os02g0636700	4.0845e-118	-1.20757	0.462	0.85	2.41475e-114
Os01g0305200	1.22778e-117	-1.0687	0.733	0.923	7.25866e-114
Os10g0370500	1.40982e-117	1.1058	0.782	0.236	8.33484e-114
Os07g0119300	7.76184e-117	-1.0885	0.21	0.694	4.5888e-113
Os03g0781300	1.46309e-116	-1.12474	0.69	0.935	8.64979e-113
Os03g0263600	8.97827e-116	-1.0986	0.027	0.491	5.30796e-112
Os10g0529500	9.24908e-116	-1.52989	0.183	0.682	5.46806e-112
Os03g0586500	1.34226e-115	1.13291	0.64	0.099	7.93546e-112
Os05g0519000	1.54269e-115	1.13195	0.647	0.106	9.1204e-112
Os04g0486950	7.13594e-115	1.22658	0.596	0.06	4.21877e-111
Os02g0716500	1.12455e-114	1.0363	0.811	0.301	6.64833e-111
Os02g0605900	1.99082e-114	1.22531	0.977	0.812	1.17697e-110
Os03g0103200	5.7334e-113	3.01422	0.622	0.115	3.38959e-109
Os04g0664600	9.57404e-112	1.24515	0.51	0.008	5.66017e-108
Os01g0373700	1.87541e-111	-1.4073	0.049	0.511	1.10874e-107
Os05g0443500	2.38973e-111	1.0343	0.705	0.162	1.41281e-107
Os12g0592900	2.24137e-109	1.29102	0.864	0.381	1.3251e-105
Os05g0171900	8.55975e-108	1.37982	0.884	0.428	5.06052e-104
Os12g0555200	1.44366e-107	2.35765	0.736	0.249	8.5349e-104
Os11g0178800	2.13775e-107	1.14291	0.552	0.046	1.26384e-103
Os11g0256900	9.04154e-107	1.08095	0.528	0.028	5.34536e-103
Os02g0702100	1.83837e-106	1.09078	0.809	0.301	1.08684e-102
Os04g0316200	1.3003e-105	1.27777	0.572	0.07	7.68736e-102
Os02g0115900	1.42635e-105	1.31244	0.754	0.217	8.4326e-102
Os12g0150200	2.28009e-105	1.3123	0.577	0.069	1.34799e-101
Os03g0830500	5.18517e-104	1.73737	0.618	0.121	3.06547e-100
Os03g0267200	2.53382e-103	-2.34015	0.044	0.474	1.49799e-99
Os07g0124900	4.71463e-102	2.50272	0.621	0.14	2.78729e-98
Os03g0764100	1.45347e-101	1.21896	0.741	0.253	8.59292e-98
Os04g0650000	7.44669e-101	1.0304	0.602	0.102	4.40248e-97
Os03g0787300	1.42139e-100	-1.06462	0.851	0.935	8.40323e-97
Os03g0405900	2.00505e-100	-1.13996	0.308	0.738	1.18538e-96
Os01g0595600	1.81122e-99	1.23476	0.49	0.023	1.07079e-95
Os01g0760000	2.73909e-99	1.17585	0.892	0.487	1.61935e-95
Os01g0124400	3.09077e-99	2.16887	0.574	0.102	1.82726e-95
Os04g0627900	3.77494e-99	-1.36806	0.336	0.767	2.23175e-95
Os02g0300700	3.61953e-98	-1.09365	0.188	0.638	2.13987e-94
Os04g0497000	4.83939e-97	1.29498	0.697	0.2	2.86105e-93
Os12g0147800	2.71804e-96	1.70755	0.778	0.37	1.6069e-92
Os08g0495800	5.69123e-96	1.5318	0.607	0.122	3.36465e-92
Os10g0490900	9.50661e-96	-1.17368	0.072	0.498	5.62031e-92
Os05g0375400	2.07761e-95	1.58116	0.714	0.256	1.22828e-91
Os06g0127900	5.7429e-95	-1.5741	0.299	0.726	3.3952e-91
Os02g0105400	8.30406e-94	-1.19434	0.142	0.572	4.90936e-90
Os06g0318900	8.40132e-94	-1.29175	0.416	0.801	4.96686e-90
Os04g0469300	3.93825e-93	1.63573	0.446	0.009	2.32829e-89
Os11g0210300	7.72022e-93	-1.03035	0.37	0.771	4.5642e-89
Os05g0456900	2.4112e-92	-1.06432	0.402	0.783	1.4255e-88
Os01g0348900	4.79932e-92	1.45809	0.916	0.785	2.83736e-88
Os05g0525900	1.12744e-90	1.13372	0.542	0.079	6.66541e-87
Os01g0758200	9.1353e-90	-1.04811	0.263	0.656	5.40079e-86
Os08g0237000	2.92012e-88	1.15	0.481	0.044	1.72637e-84
Os07g0185900	1.98085e-86	-1.03903	0.868	0.956	1.17108e-82
Os01g0233000	9.17505e-86	-1.08253	0.14	0.547	5.42429e-82
Os10g0417600	9.29098e-86	1.0083	0.839	0.454	5.49283e-82
Os01g0587500	1.82391e-85	-1.42467	0.057	0.434	1.0783e-81
Os03g0266300	2.3615e-85	-2.16338	0.361	0.707	1.39612e-81
Os08g0156033	1.22947e-83	-1.40947	0.106	0.505	7.26861e-80
Os04g0605300	3.31236e-81	1.05277	0.773	0.376	1.95827e-77
Os01g0184100	3.77426e-81	-1.78173	0.034	0.391	2.23134e-77
Os10g0527800	3.17007e-79	-1.02183	0.226	0.623	1.87414e-75
Os03g0826800	3.86263e-77	1.18606	0.719	0.289	2.28359e-73
Os12g0555500	4.42396e-77	1.99962	0.678	0.286	2.61545e-73
Os04g0567700	5.41712e-77	-1.05466	0.394	0.714	3.2026e-73
Os06g0547400	7.19739e-76	1.36266	0.583	0.164	4.2551e-72
Os01g0865100	2.24701e-75	1.13241	0.497	0.086	1.32843e-71
Os10g0528300	1.36213e-73	-1.68227	0.302	0.664	8.05292e-70
Os10g0360100	2.46981e-72	1.00996	0.399	0.029	1.46015e-68
Os04g0659300	2.20737e-69	1.59493	0.656	0.256	1.305e-65
Os12g0562000	3.36278e-68	-1.05542	0.411	0.754	1.98808e-64
Os02g0188400	2.30574e-67	-1.15894	0.469	0.735	1.36315e-63
Os07g0663800	1.49479e-65	1.0706	0.757	0.43	8.8372e-62
Os02g0755900	5.77813e-65	-1.31845	0.217	0.572	3.41603e-61
Os04g0517100	2.84323e-62	1.05579	0.69	0.342	1.68092e-58
Os03g0310800	3.17758e-61	-1.05731	0.427	0.723	1.87859e-57
Os07g0631200	1.42639e-59	-1.17184	0.114	0.438	8.43281e-56
Os06g0147300	2.0093e-59	-1.02698	0.245	0.57	1.1879e-55
Os11g0700900	2.91326e-57	1.03797	0.598	0.232	1.72232e-53
Os01g0678900	5.00511e-57	-1.07474	0.256	0.562	2.95902e-53
Os07g0529000	1.35965e-54	1.27326	0.289	0.008	8.03823e-51
Os03g0300400	6.52993e-53	1.02923	0.485	0.14	3.8605e-49
Os02g0530300	1.12671e-50	-1.25746	0.169	0.464	6.66111e-47
Os06g0248600	3.7043e-47	-1.32584	0.22	0.501	2.18998e-43
Os01g0974700	4.4859e-38	-1.02042	0.639	0.75	2.65207e-34
Os09g0367700	8.18869e-37	-1.27053	0.072	0.293	4.84115e-33
Os08g0189200	4.78744e-36	1.35097	0.322	0.078	2.83034e-32
Os02g0543000	2.92777e-28	1.18133	0.26	0.062	1.7309e-24
Os09g0346500	4.09044e-18	1.05119	0.366	0.192	2.41827e-14
