# Supplementary material for: Single-Cell RNA Sequencing Efficiently Predicts Transcription Factor Targets in Plants
Source: Front Plant Sci. 2020 Dec 8;11:603302. doi: 10.3389/fpls.2020.603302 (PMC7793804; doi:10.3389/fpls.2020.603302)
Supplement: Supplementary Table 4 — Cluster-specific marker genes in the TOE. [file Table_4.XLSX]

## Sheet: supplementary table4
Gene ID
Os01g0510200
Os01g0683700
Os01g0934800
Os01g0949850
Os01g0949900
Os01g0973000
Os02g0637000
Os02g0767200
Os02g0774200
Os02g0793900
Os03g0151500
Os05g0102800
Os05g0531100
Os05g0588900
Os09g0412300
Os10g0528100
Os11g0114200
Os12g0114000
Os12g0633900
